# Supplementary material for: Most of the extant mtDNA boundaries in South and Southwest Asia were likely shaped during the initial settlement of Eurasia by anatomically modern humans
Source: BMC Genet. 2004 Aug 31;5:26. doi: 10.1186/1471-2156-5-26 (PMC516768; doi:10.1186/1471-2156-5-26)
Supplement: Additional File 3 — Table 8. Excel spreadsheet. MtDNA haplogroup frequencies among tribal populations. Frequencies of mtDNA haplogroups amongst the tribal populations of India, China and Thailand as averaged over states of India and provinces in China and Thailand. [file 1471-2156-5-26-S3.xls]

## Sheet: Composite HG n and %
			NO. of Lineages in composite cluster						Frequency of composite cluster
			EE	WE	India	Recent WE (WE - U7, W and R2)	W; U7; R2	M*; R*	EE	WE	India	Recent WE (WE - U7, W and R2)	W; U7; R2	M*; R*
Province	n
India		0
Andaman	86	2	2	0	0	0	0	84	2.32558	0	0	0	0	97.6744
Andhra Pr.	382	159	3	27	129	20	7	238	0.78534	7.06806	33.7696	5.2356	1.83246	62.3037
Arunachal Pr.	26	19	15	0	4	0	0	7	57.6923	0	15.3846	0	0	26.9231
Assam	58	40	38	0	2	0	0	19	65.5172	0	3.44828	0	0	32.7586
Himachal	37		18	8	9	3	5	3	48.6486	21.6216	24.3243	8.10811	13.5135	8.10811
Karnataka	112		1	22	56	22	0	77	0.892857	19.6429	50	19.6429	0	68.75
Kerala	130		7	13	34	12	1	78	5.38462	10	26.1538	9.23077	0.769231	60
Madhya Pradesh	12		0	0	5	0	0	7	0	0	41.6667	0	0	58.3333
Nagaland	43		19	0	2	0	0	23	44.186	0	4.65116	0	0	53.4884
Nicobar	46		42	0	0	0	0	4	91.3043	0	0	0	0	8.69565
Punjab	65		2	14	16	6	10	36	3.07692	21.5385	24.6154	9.23077	15.385	55.3846
Tamil Nadu	99		2	6	32	6	0	72	2.0202	6.06061	32.3232	6.06061	0	72.7273
Tripura	85		63	0	5	0	0	18	74.1176	0	5.88235	0	0	21.1765
Uttar Pradesh	61		8	6	22	4	3	27	13.1148	9.83607	36.0656	6.55738	4.918	44.2623
West Bengal	90		0	1	47	0	1	56	0	1.11111	52.2222	0	1.11111	62.2222
China
Guangxi	83		74	1	0	0	1	8	89.1566	1.20482	0	0	1.20482	9.63855
Qinghai	35		30	0	0	0	0	5	85.7143	0	0	0	0	14.2857
Taiwan	28		27	0	0	0	0	1	96.4286	0	0	0	0	3.57143
Yunnan	166		135	0	4	0	0	29	81.3253	0	2.40964	0	0	17.4699
Thailand
Chanthaburi	25		23	0	0	0	0	2	92	0	0	0	0	8
Chiang Mai	85		67	0	0	0	0	18	78.8235	0	0	0	0	21.1765
Chiang Rai	133		103	1	0	0	1	29	77.4436	0.75188	0	0	0.75188	21.8045
Mae Hong Son	132		90	0	20	0	0	22	68.1818	0	15.1515	0	0	16.6667
Nakhon Pathom	25		15	1	0	0	1	9	60	4	0	0	4	36
Suphan Buri	25		19	0	0	0	0	6	76	0	0	0	0	24
Trang	20		17	0	0	0	0	3	85	0	0	0	0	15

## Sheet: HG n and %
N
Province	n	A	A4	B	B4	B4a	B4b	B5a	B5b	F	F1	F1a	F1b	F1c	F2	F2a	H	HV	HV3	I	J	J1a	M	M*	M2	M2a	M2b	M3	M3a	M4a	M6	M6a	M6b	M18	M25	M7	M7b	M7b1	M7b2	M7c	M8	M8a	M8c	M8z	M9	M9a	M9E	M10	MD
India
Andaman	86	0	0	0	0	0	0	0	0	0	0	0	0	0	0	0	0	0	0	0	0	0	84	84	0	0	0	0	0	0	0	0	0	0	0	0	0	0	0	0	0	0	0	0	0	0	0	0	0
Andhra Pradesh	382	0	0	2	2	0	0	0	0	0	0	0	0	0	0	0	1	2	1	2	5	4	299	206	55	39	16	16	1	0	28	6	22	7	1	0	0	0	0	0	0	0	0	0	0	0	0	0	1
Arunachal Pradesh	26	1	1	0	0	0	0	0	0	8	0	0	3	5	0	0	0	0	0	0	0	0	17	7	0	0	0	0	0	0	4	4	0	0	0	0	0	0	0	0	0	0	0	0	2	2	0	0	4
Assam	58	15	10	1	0	0	0	0	1	6	0	1	2	2	0	0	0	0	0	0	0	0	34	19	0	0	0	1	0	0	0	0	0	0	0	0	0	0	0	0	3	0	2	1	3	3	0	1	6
Himachal	37	1	0	2	0	2	0	0	0	5	0	0	4	0	0	0	1	0	0	1	0	0	19	2	0	0	0	2	1	0	0	0	0	3	3	0	0	0	0	0	2	0	1	1	1	1	0	0	2
Karnataka	112	0	0	0	0	0	0	0	0	0	0	0	0	0	0	0	0	0	0	0	0	0	82	72	9	0	9	44	0	0	0	0	0	0	0	0	0	0	0	0	1	0	1	0	0	0	0	0	0
Kerala	130	0	0	0	0	0	0	0	0	0	0	0	0	0	0	0	0	0	0	0	0	0	106	75	24	2	22	2	0	0	0	0	0	0	0	0	0	0	0	0	6	0	6	0	0	0	0	0	0
Madhya Pradesh	12	0	0	0	0	0	0	0	0	0	0	0	0	0	0	0	0	0	0	0	0	0	7	6	1	1	0	0	0	0	0	0	0	0	0	0	0	0	0	0	0	0	0	0	0	0	0	0	0
Nagaland	43	0	0	0	0	0	0	0	0	5	0	2	3	0	0	0	0	0	0	0	0	0	32	23	0	0	0	1	0	0	0	0	0	0	0	0	0	0	0	0	5	0	5	0	0	0	0	0	4
Nicobar	46	0	0	14	0	0	0	14	0	23	0	23	0	0	0	0	0	0	0	0	0	0	4	4	0	0	0	0	0	0	0	0	0	0	0	0	0	0	0	0	0	0	0	0	0	0	0	0	0
Punjab	65	0	0	0	0	0	0	0	0	1	0	0	1	0	0	0	0	0	0	0	0	0	37	27	3	3	0	3	0	0	4	4	0	1	1	0	0	0	0	0	0	0	0	0	0	0	0	0	1
Tamil Nadu	99	0	0	0	0	0	0	0	0	0	0	0	0	0	0	0	0	0	0	0	0	0	68	60	5	0	5	14	1	0	0	0	0	0	0	0	0	0	0	0	2	0	2	0	0	0	0	0	0
Tripura	85	14	10	2	0	2	0	0	0	15	1	4	5	4	0	1	0	0	0	0	0	0	47	17	0	0	0	1	0	0	0	0	0	0	0	0	0	0	0	0	9	0	6	3	3	3	0	0	17
Uttar Pradesh	61	0	0	0	0	0	0	0	0	0	0	0	0	0	0	0	0	0	0	1	0	0	38	22	1	1	0	5	3	2	0	0	0	1	1	0	0	0	0	0	1	0	1	0	1	1	0	0	4
West Bengal	90	0	0	0	0	0	0	0	0	0	0	0	0	0	0	0	0	0	0	0	0	0	78	52	2	2	0	14	0	0	0	0	0	24	0	0	0	0	0	0	0	0	0	0	0	0	0	0	0
China
Guangxi	83	2	1	16	0	6	2	7	1	13	0	9	0	2	0	0	0	0	0	0	0	0	41	7	0	0	0	0	0	0	0	0	0	0	0	21	6	8	4	3	8	3	5	0	1	0	1	2	2
Qinghai	35	4	4	6	0	2	1	0	3	2	0	0	2	0	0	0	0	0	0	0	0	0	22	5	0	0	0	0	0	0	0	0	0	0	0	2	0	2	0	0	5	0	3	2	1	1	0	0	8
Taiwan	28	0	0	10	0	5	2	3	0	4	0	0	0	0	0	0	0	0	0	0	0	0	13	1	0	0	0	0	0	0	0	0	0	0	0	2	1	0	0	1	0	0	0	0	6	0	6	0	4
Yunnan	166	27	26	18	0	10	1	6	0	28	0	7	6	2	1	11	0	0	0	0	0	0	78	18	0	0	0	2	0	0	0	0	0	2	0	9	3	4	2	0	20	0	13	7	4	4	0	0	21
Thailand
Chanthaburi	25	3	3	5	2	1	0	1	0	6	0	4	0	0	2	0	0	0	0	0	0	0	10	2	0	0	0	0	0	0	0	0	0	0	0	0	0	0	0	0	3	0	2	1	0	0	0	0	4
Chiang Mai	85	1	0	13	10	1	0	2	0	24	0	15	0	0	6	2	0	0	0	0	0	0	46	18	0	0	0	0	0	0	0	0	0	0	0	0	0	0	0	0	1	0	1	0	0	0	0	0	25
Chiang Rai	133	8	8	13	5	0	0	8	0	28	0	20	1	3	0	4	0	0	0	0	0	0	80	29	0	0	0	0	0	0	0	0	0	0	0	5	0	4	1	0	13	0	13	0	1	1	0	0	18
Mae Hong Son	132	4	4	8	5	0	0	3	0	28	0	9	1	4	0	14	0	0	0	0	0	0	62	22	0	0	0	0	0	0	0	0	0	0	0	0	0	0	0	0	11	3	0	8	0	0	0	0	22
Nakhon Pathom	25	0	0	8	0	2	0	6	0	4	0	1	0	0	0	2	0	0	0	0	0	0	7	5	0	0	0	0	0	0	0	0	0	0	0	2	0	1	0	1	0	0	0	0	0	0	0	0	0
Suphan Buri	25	2	1	5	1	4	0	0	0	7	1	6	0	0	0	0	0	0	0	0	0	0	10	6	0	0	0	0	0	0	0	0	0	0	0	0	0	0	0	0	1	0	1	0	0	0	0	0	0
Trang	20	0	0	0	0	0	0	0	0	0	0	0	0	0	0	0	0	0	0	0	0	0	20	3	0	0	0	0	0	0	0	0	0	0	0	0	0	0	0	0	0	0	0	0	0	0	0	0	16
Haplogroups labels in BOLD indicate composite haplogroups
%
		A	A4	B	B4	B4a	B4b	B5a	B5b	F	F1	F1a	F1b	F1c	F2	F2a	H	HV	HV3	I	J	J1a	M	M*	M2	M2a	M2b	M3	M3a	M4a	M6	M6a	M6b	M18	M25	M7	M7b	M7b1	M7b2	M7c	M8	M8a	M8c	M8z	M9	M9a	M9E	M10	MD
Province	n
India
Andaman	86	0	0	0	0	0	0	0	0	0	0	0	0	0	0	0	0	0	0	0	0	0	97.6744	97.6744	0	0	0	0	0	0	0	0	0	0	0	0	0	0	0	0	0	0	0	0	0	0	0	0	0
Andhra Pradesh	382	0	0	0.52356	0.52356	0	0	0	0	0	0	0	0	0	0	0	0.26178	0.52356	0.26178	0.52356	1.3089	1.04712	78.2723	53.9267	14.3979	10.2094	4.18848	4.18848	0.26178	0	7.32984	1.57068	5.75916	1.83246	0.26178	0	0	0	0	0	0	0	0	0	0	0	0	0	0.26178
Arunachal Pradesh	26	3.84615	3.84615	0	0	0	0	0	0	30.7692	0	0	11.5385	19.2308	0	0	0	0	0	0	0	0	65.3846	26.9231	0	0	0	0	0	0	15.3846	15.3846	0	0	0	0	0	0	0	0	0	0	0	0	7.69231	7.69231	0	0	15.3846
Assam	58	25.8621	17.2414	1.72414	0	0	0	0	1.72414	10.3448	0	1.72414	3.44828	3.44828	0	0	0	0	0	0	0	0	58.6207	32.7586	0	0	0	1.72414	0	0	0	0	0	0	0	0	0	0	0	0	5.17241	0	3.44828	1.72414	5.17241	5.17241	0	1.72414	10.3448
Himachal	37	2.7027	0	5.40541	0	5.40541	0	0	0	13.5135	0	0	10.8108	0	0	0	2.7027	0	0	2.7027	0	0	51.3514	5.40541	0	0	0	5.40541	2.7027	0	0	0	0	8.10811	8.10811	0	0	0	0	0	5.40541	0	2.7027	2.7027	2.7027	2.7027	0	0	5.40541
Karnataka	112	0	0	0	0	0	0	0	0	0	0	0	0	0	0	0	0	0	0	0	0	0	73.2143	64.2857	8.03571	0	8.03571	39.2857	0	0	0	0	0	0	0	0	0	0	0	0	0.892857	0	0.892857	0	0	0	0	0	0
Kerala	130	0	0	0	0	0	0	0	0	0	0	0	0	0	0	0	0	0	0	0	0	0	81.5385	57.6923	18.4615	1.53846	16.9231	1.53846	0	0	0	0	0	0	0	0	0	0	0	0	4.61538	0	4.61538	0	0	0	0	0	0
Madhya Pradesh	12	0	0	0	0	0	0	0	0	0	0	0	0	0	0	0	0	0	0	0	0	0	58.3333	50	8.33333	8.33333	0	0	0	0	0	0	0	0	0	0	0	0	0	0	0	0	0	0	0	0	0	0	0
Nagaland	43	0	0	0	0	0	0	0	0	11.6279	0	4.65116	6.97674	0	0	0	0	0	0	0	0	0	74.4186	53.4884	0	0	0	2.32558	0	0	0	0	0	0	0	0	0	0	0	0	11.6279	0	11.6279	0	0	0	0	0	9.30233
Nicobar	46	0	0	30.4348	0	0	0	30.4348	0	50	0	50	0	0	0	0	0	0	0	0	0	0	8.69565	8.69565	0	0	0	0	0	0	0	0	0	0	0	0	0	0	0	0	0	0	0	0	0	0	0	0	0
Punjab	65	0	0	0	0	0	0	0	0	1.53846	0	0	1.53846	0	0	0	0	0	0	0	0	0	56.9231	41.5385	4.61538	4.61538	0	4.61538	0	0	6.15385	6.15385	0	1.53846	1.53846	0	0	0	0	0	0	0	0	0	0	0	0	0	1.53846
Tamil Nadu	99	0	0	0	0	0	0	0	0	0	0	0	0	0	0	0	0	0	0	0	0	0	68.6869	60.6061	5.05051	0	5.05051	14.1414	1.0101	0	0	0	0	0	0	0	0	0	0	0	2.0202	0	2.0202	0	0	0	0	0	0
Tripura	85	16.4706	11.7647	2.35294	0	2.35294	0	0	0	17.6471	1.17647	4.70588	5.88235	4.70588	0	1.17647	0	0	0	0	0	0	55.2941	20	0	0	0	1.17647	0	0	0	0	0	0	0	0	0	0	0	0	10.5882	0	7.05882	3.52941	3.52941	3.52941	0	0	20
Uttar Pradesh	61	0	0	0	0	0	0	0	0	0	0	0	0	0	0	0	0	0	0	1.63934	0	0	62.2951	36.0656	1.63934	1.63934	0	8.19672	4.91803	3.27869	0	0	0	1.63934	1.63934	0	0	0	0	0	1.63934	0	1.63934	0	1.63934	1.63934	0	0	6.55738
West Bengal	90	0	0	0	0	0	0	0	0	0	0	0	0	0	0	0	0	0	0	0	0	0	86.6667	57.7778	2.22222	2.22222	0	15.5556	0	0	0	0	0	26.6667	0	0	0	0	0	0	0	0	0	0	0	0	0	0	0
China
Guangxi	83	2.40964	1.20482	19.2771	0	7.22892	2.40964	8.43373	1.20482	15.6627	0	10.8434	0	2.40964	0	0	0	0	0	0	0	0	49.3976	8.43373	0	0	0		0	0	0	0	0	0	0	25.3012	7.22892	9.63855	4.81928	3.61446	9.63855	3.61446	6.0241	0	1.20482	0	1.20482	2.40964	2.40964
Qinghai	35	11.4286	11.4286	17.1429	0	5.71429	2.85714	0	8.57143	5.71429	0	0	5.71429	0	0	0	0	0	0	0	0	0	62.8571	14.2857	0	0	0		0	0	0	0	0	0	0	5.71429	0	5.71429	0	0	14.2857	0	8.57143	5.71429	2.85714	2.85714	0	0	22.8571
Taiwan	28	0	0	35.7143	0	17.8571	7.14286	10.7143	0	14.2857	0	0	0	0	0	0	0	0	0	0	0	0	46.4286	3.57143	0	0	0		0	0	0	0	0	0	0	7.14286	3.57143	0	0	3.57143	0	0	0	0	21.4286	0	21.4286	0	14.2857
Yunnan	166	16.2651	15.6627	10.8434	0	6.0241	0.60241	3.61446	0	16.8675	0	4.21687	3.61446	1.20482	0.60241	6.62651	0	0	0	0	0	0	46.988	10.8434	0	0	0		0	0	0	0	0	1.20482	0	5.42169	1.80723	2.40964	1.20482	0	12.0482	0	7.83133	4.21687	2.40964	2.40964	0	0	12.6506
Thailand
Chanthaburi	25	12	12	20	8	4	0	4	0	24	0	16	0	0	8	0	0	0	0	0	0	0	40	8	0	0	0		0	0	0	0	0	0	0	0	0	0	0	0	12	0	8	4	0	0	0	0	16
Chiang Mai	85	1.17647	0	15.2941	11.7647	1.17647	0	2.35294	0	28.2353	0	17.6471	0	0	7.05882	2.35294	0	0	0	0	0	0	54.1176	21.1765	0	0	0		0	0	0	0	0	0	0	0	0	0	0	0	1.17647	0	1.17647	0	0	0	0	0	29.4118
Chiang Rai	133	6.01504	6.01504	9.77444	3.7594	0	0	6.01504	0	21.0526	0	15.0376	0.75188	2.25564	0	3.00752	0	0	0	0	0	0	60.1504	21.8045	0	0	0		0	0	0	0	0	0	0	3.7594	0	3.00752	0.75188	0	9.77444	0	9.77444	0	0.75188	0.75188	0	0	13.5338
Mae Hong Son	132	3.0303	3.0303	6.06061	3.78788	0	0	2.27273	0	21.2121	0	6.81818	0.757576	3.0303	0	10.6061	0	0	0	0	0	0	46.9697	16.6667	0	0	0		0	0	0	0	0	0	0	0	0	0	0	0	8.33333	2.27273	0	6.06061	0	0	0	0	16.6667
Nakhon Pathom	25	0	0	32	0	8	0	24	0	16	0	4	0	0	0	8	0	0	0	0	0	0	28	20	0	0	0		0	0	0	0	0	0	0	8	0	4	0	4	0	0	0	0	0	0	0	0	0
Suphan Buri	25	8	4	20	4	16	0	0	0	28	4	24	0	0	0	0	0	0	0	0	0	0	40	24	0	0	0		0	0	0	0	0	0	0	0	0	0	0	0	4	0	4	0	0	0	0	0	0
Trang	20	0	0	0	0	0	0	0	0	0	0	0	0	0	0	0	0	0	0	0	0	0	100	15	0	0	0		0	0	0	0	0	0	0	0	0	0	0	0	0	0	0	0	0	0	0	0	80
[truncated: 41 more columns]
