# Supplementary material for: Most of the extant mtDNA boundaries in South and Southwest Asia were likely shaped during the initial settlement of Eurasia by anatomically modern humans
Source: BMC Genet. 2004 Aug 31;5:26. doi: 10.1186/1471-2156-5-26 (PMC516768; doi:10.1186/1471-2156-5-26)
Supplement: Additional File 7 — Table 12. Excel spreadsheet. Comparison of the mtDNA haplogroup frequencies amongst the Indian caste and tribal populations. [file 1471-2156-5-26-S7.xls]

## Sheet: composite HG
N			E-Eurasian	W-Eurasian	Indian	African	Recent W-Eurasian	W; U7; R2	M*; R*
	n
caste population	1204	621	48	206	366	1	148	58	583
tribal population	1332	583	220	100	263	0	73	27	749
%
	n
caste population	1204		3.9834	17.0954	30.3734	0.0829876	12.2822	4.81328	48.4647
tribal population	1332		16.5165	7.50751	19.7447	0	5.48048	2.02703	56.2312

## Sheet: HG freq  Caste and Tribal pop. 
N		liidetud			liidetud										liidetud								liidetud			liidetud					liidetud									liidetud				liidetud					liidetud
		A*	A	A4	B*	B	B4	B4a	B4a1	B4b	B4c	B5	B5a	B5b	F*	F	F1	F1a	F1b	F1c	F2	F2a	H*	H	H5	HV*	HV	HV1	HV3	I	J*	J	J1	J1a	J1b	J1c	J2	J2a	J2b	L*	L1a	L2a	L3	M*	M	M1	M10	M18	M2*
	n
caste population	1204	2	0	2	5	0	1	2	0	0	0	0	2	0	18	0	0	3	14	1	0	0	34	34	0	18	11	0	7	4	10	10	0	0	0	0	0	0	0	1	0	0	1	695	480	0	0	17	61
tribal population	1332	31	10	21	21	0	2	4	0	0	0	0	14	1	63	2	1	30	18	11	0	1	2	2	0	2	1	0	1	4	5	1	0	4	0	0	0	0	0	0	0	0	0	952	676	0	1	36	100
%
		A*	A	A4	B*	B	B4	B4a	B4a1	B4b	B4c	B5	B5a	B5b	F*	F	F1a	F1b	F1b1	F1c	F2	F2a	H*	H	H5	HV*	HV	HV1	HV3	I	J*	J	J1	J1a	J1b	J1c	J2	J2a	J2b	L*	L1a	L2a	L3	M*	M	M1	M10	M18	M2*
	n
caste population	1204	0.165975	0	0.165975	0.414938	0	0.0829876	0.165975	0	0	0	0	0.165975	0	1.49378	0	0	0.248963	1.16183	0.0829876	0	0	2.82158	2.82158	0	1.49378	0.912863	0	0.580913	0.33195	0.829876	0.829876	0	0	0	0	0	0	0	0.0829876	0	0	0.0829876	57.7593	39.917	0	0	1.41079	5.06224
tribal population	1332	2.32733	0.750751	1.57658	1.57658	0	0.15015	0.3003	0	0	0	0	1.05105	0.0750751	4.72973	0.15015	0.0750751	2.25225	1.35135	0.825826	0	0.0750751	0.15015	0.15015	0	0.15015	0.0750751	0	0.0750751	0.3003	0.375375	0.0750751	0	0.3003	0	0	0	0	0	0	0	0	0	71.4715	50.7508	0	0.0750751	2.7027	7.50751
[truncated: 96 more columns]
