# Supplementary material for: Most of the extant mtDNA boundaries in South and Southwest Asia were likely shaped during the initial settlement of Eurasia by anatomically modern humans
Source: BMC Genet. 2004 Aug 31;5:26. doi: 10.1186/1471-2156-5-26 (PMC516768; doi:10.1186/1471-2156-5-26)
Supplement: Additional File 4 — Table 9. Excel spreadsheet. MtDNA haplogroup frequencies in India and Iran. [file 1471-2156-5-26-S4.xls]

## Sheet: Composite HG n and %
N			E-Eurasian a,b,f,mc,md,me,mz,m7,m8,m9,m10,n9,y	W-Eurasian h,hv,I,j,n(1;2),phv1,phv2,t, u1,u2e, u3,u4,u5,u6,u7,u9,uk,w,x	Indian m*, m2, m3, m4, m6, m18, m25, r, u2abc	African m1; l*	Recent W-Eurasian h,hv,I,j,n,phv1,phv2,t, u1,u2e, u3,u4,u5,u6,u9,uk,x	W; U7; R2	M*; R*
Country	n
India	2545	1337	268	307	761	1	221	86	1338
Pakistan	145	105	7	54	43	1	40	14	45
Thailand	552	440	417	2	21	0	0	2	112
China	919	829	779	44	5	1	37	7	92
Iran	436	427	17	396	12	2	338	58	11
%
Country	n
India	2545		10.5305	12.0629	29.9018	0.0392927	8.68369	3.37917	52.5737
Pakistan	145		4.82759	37.2414	29.6552	0.689655	27.5862	9.65517	31.0345
Thailand	552		75.5435	0.362319	3.80435	0	0	0.362319	20.2899
China	919		84.7661	4.78781	0.54407	0.108814	4.02612	0.761697	10.0109
Iran	436		3.89908	90.8257	2.75229	0.458716	77.5229	13.3028	2.52294

## Sheet: HG n and %
		p			p										p								p			p				p	p									p				p	p				p
N		liidetud			liidetud										liidetud								liidetud			liidetud					liidetud									liidetud				liidetud					liidetud
		A*	A	A4	B*	B	B4	B4a	B4a1	B4b	B4c	B5	B5a	B5b	F*	F	F1	F1a	F1b	F1c	F2	F2a	H*	H	H5	HV*	HV	HV1	HV3	I	J*	J	J1	J1a	J1b	J1c	J2	J2a	J2b	L*	L1a	L2a	L3	M*	M	M1	M10	M18	M2*
Country	n
India	2544	33	10	23	26	0	3	6	0	0	0	0	16	1	81	2	1	33	32	12	0	1	36	36	0	20	12	0	8	8	15	11	0	4	0	0	0	0	0	1	0	0	1	1653	1160	0	1	54	161
Pakistan	145	0	0	0	0	0	0	0	0	0	0	0	0	0	0	0	0	0	0	0	0	0	16	16	0	5	5	0	0	1	4	0	2	2	0	0	0	0	0	1	0	1	0	65	41	0	1	3	2
Thailand	552	19	3	16	71	1	25	14	0	0	0	0	31	0	122	7	1	73	4	7	8	22	0	0	0	0	0	0	0	0	0	0	0	0	0	0	0	0	0	0	0	0	0	286	107	0	0	0	0
China	919	67	16	51	138	6	13	50	0	23	8	3	25	10	130	12	0	58	23	7	10	20	13	13	0	1	0	1	0	0	6	4	2	0	0	0	0	0	0	0	0	0	0	474	75	1	11	2	0
Iran	436	3	0	3	2	0	0	1	0	1	0	0	0	0	0	0	0	0	0	0	0	0	74	73	1	27	14	4	9	9	60	4	26	18	2	1	2	2	5	1	1	0	0	23	7	1	0	1	0
Bangladesh	30	3	2	1	0	0	0	0	0	0	0	0	0	0	0	0	0	0	0	0	0	0	0	0	0	0	0	0	0	0	0	0	0	0	0	0	0	0	0	0	0	0	0	20	15	0	0	1	3
%
		A*	A	A4	B*	B	B4	B4a	B4a1	B4b	B4c	B5	B5a	B5b	F*	F	F1	F1a	F1b	F1c	F2	F2a	H*	H	H5	HV*	HV	HV1	HV3	I	J*	J	J1	J1a	J1b	J1c	J2	J2a	J2b	L*	L1a	L2a	L3	M*	M	M1	M10	M18	M2*
Country	n
India	2544	1.29666	0.392927	0.903733	1.02161	0	0.117878	0.235756	0	0	0	0	0.628684	0.0392927	3.18271	0.0785855	0.0392927	1.29666	1.25737	0.471513	0	0.0392927	1.41454	1.41454	0	0.785855	0.471513	0	0.314342	0.314342	0.589391	0.43222	0	0.157171	0	0	0	0	0	0.0392927	0	0	0.0392927	64.9764	45.5975	0	0.0392927	2.12181	6.32613
Pakistan	145	0	0	0	0	0	0	0	0	0	0	0	0	0	0	0	0	0	0	0	0	0	11.0345	11.0345	0	3.44828	3.44828	0	0	0.689655	2.75862	0	1.37931	1.37931	0	0	0	0	0	0.689655	0	0.689655	0	44.8276	28.2759	0	0.689655	2.06897	1.37931
Thailand	552	3.44203	0.543478	2.89855	12.8623	0.181159	4.52899	2.53623	0	0	0	0	5.61594	0	22.1014	1.26812	0.181159	13.2246	0.724638	1.26812	1.44928	3.98551	0	0	0	0	0	0	0	0	0	0	0	0	0	0	0	0	0	0	0	0	0	51.8116	19.3841	0	0	0	0
China	919	7.29053	1.74102	5.54951	15.0163	0.652884	1.41458	5.4407	0	2.50272	0.870511	0.326442	2.72035	1.08814	14.1458	1.30577	0	6.31121	2.50272	0.761697	1.08814	2.17628	1.41458	1.41458	0	0.108814	0	0.108814	0	0	0.652884	0.435256	0.217628	0	0	0	0	0	0	0	0	0	0	51.5778	8.16104	0.108814	1.19695	0.217628	0
Iran	436	0.688073	0	0.688073	0.458716	0	0	0.229358	0	0.229358	0	0	0	0	0	0	0	0	0	0	0	0	16.9725	16.7431	0.229358	6.19266	3.21101	0.917431	2.06422	2.06422	13.7615	0.917431	5.9633	4.12844	0.458716	0.229358	0.458716	0.458716	1.14679	0.229358	0.229358	0	0	5.27523	1.6055	0.229358	0	0.229358	0
Bangladesh	30	10.3448	6.89655	3.44828	0	0	0	0	0	0	0	0	0	0	0	0	0	0	0	0	0	0	0	0	0	0	0	0	0	0	0	0	0	0	0	0	0	0	0	0	0	0	0	66.6667	50	0	0	3.44828	10.3448
[truncated: 97 more columns]
