# Supplementary material for: Most of the extant mtDNA boundaries in South and Southwest Asia were likely shaped during the initial settlement of Eurasia by anatomically modern humans
Source: BMC Genet. 2004 Aug 31;5:26. doi: 10.1186/1471-2156-5-26 (PMC516768; doi:10.1186/1471-2156-5-26)
Supplement: Additional File 6 — Table 11. Excel spreadsheet. Frequencies of mtDNA haplogroups amongst the Indian caste populations as averaged over states of India. [file 1471-2156-5-26-S6.xls]

## Sheet: Sheet1
N		liidetud			liidetud										liidetud								liidetud			liidetud					liidetud									liidetud								liidetud
		A*	A	A4	B*	B	B4	B4a	B4a1	B4b	B4c	B5	B5a	B5b	F*	F	F1	F1a	F1b	F1c	F2	F2a	H*	H	H5	HV*	HV	HV1	HV3	I	J*	J	J1	J1a	J1b	J1c	J2	J2a	J2b	L*	L1a	L2a	L3	L4*	L5*	L7*	L6*	M*	M
Province	n	A*	A	A4	B*	B	B4	B4a	B4a1	B4b	B4c	B5	B5a	B5b	F*	F	F1	F1a	F1b	F1c	F2	F2a	H*	H	H5	HV*	HV	HV1	HV3	I	J*	J	J1	J1a	J1b	J1c	J2	J2a	J2b	L*	L1a	L2a	L3					M*	M
India
Andhra Pradesh	245	0	0	0	0	0	0	0	0	0	0	0	0	0	0	0	0	0	0	0	0	0	3	3	0	4	0	0	4	0	1	1	0	0	0	0	0	0	0	0	0	0	0				0	160	109
Bangladesh	30	3	2	1	0	0	0	0	0	0	0	0	0	0	0	0	0	0	0	0	0	0	0	0	0	0	0	0	0	0	0	0	0	0	0	0	0	0	0	0	0	0	0				0	20	15
Gujarat	57	0	0	0	0	0	0	0	0	0	0	0	0	0	3	0	0	0	3	0	0	0	2	2	0	2	2	0	0	0	1	1	0	0	0	0	0	0	0	0	0	0	0				0	23	13
Karnataka	89	0	0	0	0	0	0	0	0	0	0	0	0	0	0	0	0	0	0	0	0	0	0	0	0	0	0	0	0	0	0	0	0	0	0	0	0	0	0	0	0	0	0				0	59	30
Karnataka	47	0	0	0	0	0	0	0	0	0	0	0	0	0	0	0	0	0	0	0	0	0	0	0	0	0	0	0	0	0	0	0	0	0	0	0	0	0	0	0	0	0	0	0	0	0	0	26	24
Kashmir	19	0	0	0	0	0	0	0	0	0	0	0	0	0	4	0	0	0	4	0	0	0	1	1	0	3	3	0	0	0	1	1	0	0	0	0	0	0	0	0	0	0	0				0	5	2
Kerala	100	0	0	0	2	0	0	0	0	0	0	0	2	0	0	0	0	0	0	0	0	0	2	2	0	0	0	0	0	0	0	0	0	0	0	0	0	0	0	0	0	0	0				0	54	43
Maharashtra	117	0	0	0	0	0	0	0	0	0	0	0	0	0	0	0	0	0	0	0	0	0	6	6	0	0	0	0	0	1	1	1	0	0	0	0	0	0	0	0	0	0	0				0	76	46
Punjab	150	0	0	0	0	0	0	0	0	0	0	0	0	0	3	0	0	0	3	0	0	0	11	11	0	2	1	0	1	1	5	5	0	0	0	0	0	0	0	0	0	0	0				0	54	35
Rajastan	36	0	0	0	0	0	0	0	0	0	0	0	0	0	0	0	0	0	0	0	0	0	0	0	0	0	0	0	0	0	0	0	0	0	0	0	0	0	0	0	0	0	0				0	25	18
Sri Lanka	132	0	0	0	0	0	0	0	0	0	0	0	0	0	2	0	0	0	2	0	0	0	3	3	0	5	3	0	2	0	1	1	0	0	0	0	0	0	0	0	0	0	0				0	76	59
Tamil Nadu	51	1	0	1	3	0	1	2	0	0	0	0	0	0	3	0	0	3	0	0	0	0	0	0	0	1	1	0	0	0	0	0	0	0	0	0	0	0	0	0	0	0	0				0	33	22
Uttar Pradesh	98	1	0	1	0	0	0	0	0	0	0	0	0	0	3	0	0	0	2	1	0	0	3	3	0	1	1	0	0	2	0	0	0	0	0	0	0	0	0	1	0	0	1				0	51	38
West Bengal	106	0	0	0	0	0	0	0	0	0	0	0	0	0	0	0	0	0	0	0	0	0	3	3	0	0	0	0	0	0	0	0	0	0	0	0	0	0	0	0	0	0	0				0	76	62
China		A*	A	A4	B*	B	B4	B4a	B4a1	B4b	B4c	B5	B5a	B5b	F*	F	F1	F1a	F1b	F1c	F2	F2a	H*	H	H5	HV*	HV	HV1	HV3	I	J*	J	J1	J1a	J1b	J1c	J2	J2a	J2b	L*	L1a	L2a	L3	L4*	L5*	L7*	L6*	M*	M
Guangdong	99	0	0	0	27	1	2	12	0	7	4	0	0	1	25	1	0	15	2	0	5	2	0	0	0	0	0	0	0	0	0	0	0	0	0	0	0	0	0	0	0	0					0	40	8
Liaoning	51	3	2	1	9	0	2	3	0	1	1	0	1	1	3	0	0	1	1	0	1	0	0	0	0	0	0	0	0	0	0	0	0	0	0	0	0	0	0	0	0	0					0	32	1
Qingdao	50	2	0	2	6	1	0	3	0	2	0	0	0	0	6	0	0	2	2	1	0	1	0	0	0	0	0	0	0	0	0	0	0	0	0	0	0	0	0	0	0	0					0	31	1
Qinghai	93	6	4	2	11	0	7	0	0	1	0	3	0	0	6	0	0	3	2	0	0	1	4	4	0	0	0	0	0	0	3	3	0	0	0	0	0	0	0	0	0	0					0	51	2
Taiwan	66	4	2	2	13	0	0	4	0	3	2	0	3	1	15	2	0	9	1	0	1	2	0	0	0	0	0	0	0	0	0	0	0	0	0	0	0	0	0	0	0	0					0	30	9
Tibet	41	2	0	2	1	0	0	1	0	0	0	0	0	0	0	0	0	0	0	0	0	0	0	0	0	0	0	0	0	0	0	0	0	0	0	0	0	0	0	0	0	0					0	37	13
Wuhan	42	7	3	4	8	2	1	1	0	2	0	0	1	1	7	0	0	3	1	1	2	0	0	0	0	0	0	0	0	0	0	0	0	0	0	0	0	0	0	0	0	0					0	16	0
Xinjiang	122	8	2	6	4	0	0	0	0	1	0	0	2	1	12	1	0	4	4	1	0	2	9	9	0	1	0	1	0	0	3	1	2	0	0	0	0	0	0	0	0	0					0	65	9
Yunnan	43	2	1	1	9	1	1	3	0	0	1	0	2	1	9	1	0	5	2	0	0	1	0	0	0	0	0	0	0	0	0	0	0	0	0	0	0	0	0	0	0	0					0	18	1
Thailand		A*	A	A4	B*	B	B4	B4a	B4a1	B4b	B4c	B5	B5a	B5b	F*	F	F1	F1a	F1b	F1c	F2	F2a	H*	H	H5	HV*	HV	HV1	HV3	I	J*	J	J1	J1a	J1b	J1c	J2	J2a	J2b	L*	L1a	L2a	L3	L4*	L5*	L7*	L6*	M*	M
Chiang Mai	30	1	1	0	6	0	1	3	0	0	0	0	2	0	9	2	0	7	0	0	0	0	0	0	0	0	0	0	0	0	0	0	0	0	0	0	0	0	0	0	0	0					0	13	4
Khon Kaen	44	0	0	0	8	0	1	2	0	0	0	0	5	0	9	3	0	6	0	0	0	0	0	0	0	0	0	0	0	0	0	0	0	0	0	0	0	0	0	0	0	0					0	19	9
Northern Thailand	33	0	0	0	5	0	0	1	0	0	0	0	4	0	7	0	0	5	2	0	0	0	0	0	0	0	0	0	0	0	0	0	0	0	0	0	0	0	0	0	0	0					0	19	9
Pakistan		A*	A	A4	B*	B	B4	B4a	B4a1	B4b	B4c	B5	B5a	B5b	F*	F	F1	F1a	F1b	F1c	F2	F2a	H*	H	H5	HV*	HV	HV1	HV3	I	J*	J	J1	J1a	J1b	J1c	J2	J2a	J2b	L*	L1a	L2a	L3	L4*	L5*	L7*	L6*	M*	M
Sindh	100	0	0	0	0	0	0	0	0	0	0	0	0	0	0	0	0	0	0	0	0	0	12	12	0	3	3	0	0	0	1	0	1	0	0	0	0	0	0	1	0	1					0	49	32
NWFP	36	0	0	0	0	0	0	0	0	0	0	0	0	0	0	0	0	0	0	0	0	0	3	3	0	1	1	0	0	1	3	0	1	2	0	0	0	0	0	0	0	0					0	12	6
Iran		A*	A	A4	B*	B	B4	B4a	B4a1	B4b	B4c	B5	B5a	B5b	F*	F	F1	F1a	F1b	F1c	F2	F2a	H*	H	H5	HV*	HV	HV1	HV3	I	J*	J	J1	J1a	J1b	J1c	J2	J2a	J2b	L*	L1a	L2a	L3	L4*	L5*	L7*	L6*	M*	M
northwest	226	1	0	1	0	0	0	0	0	0	0	0	0	0	0	0	0	0	0	0	0	0	45	45	0	11	4	3	4	4	30	0	18	9	0	1	1	1	0	0	0	0	0	0	0	0	0	7	3
northeast	30	0	0	0	0	0	0	0	0	0	0	0	0	0	0	0	0	0	0	0	0	0	6	5	1	0	0	0	0	0	7	0	4	1	0	0	0	1	1	0	0	0	0	0	0	0	0	1	0
southwest	138	1	0	1	1	0	0	0	0	1	0	0	0	0	0	0	0	0	0	0	0	0	17	17	0	12	7	1	4	5	21	4	2	8	2	0	1	0	4	1	1	0	0	0	0	0	0	13	3
southeast	6	0	0	0	0	0	0	0	0	0	0	0	0	0	0	0	0	0	0	0	0	0	1	1	0	1	1	0	0	0	0	0	0	0	0	0	0	0	0	0	0	0	0	0	0	0	0	1	1
central	36	1	0	1	1	0	0	1	0	0	0	0	0	0	0	0	0	0	0	0	0	0	5	5	0	3	2	0	1	0	2	0	2	0	0	0	0	0	0	0	0	0	0	0	0	0	0	1	0
		A*	A	A4	B*	B	B4	B4a	B4a1	B4b	B4c	B5	B5a	B5b	F*	F	F1	F1a	F1b	F1c	F2	F2a	H*	H	H5	HV*	HV	HV1	HV3	I	J*	J	J1	J1a	J1b	J1c	J2	J2a	J2b	L*	L1a	L2a	L3	L4*	L5*	L7*	L6*	M*	M
%
		A*	A	A4	B*	B	B4	B4a	B4a1	B4b	B4c	B5	B5a	B5b	F*	F	F1	F1a	F1b	F1c	F2	F2a	H*	H	H5	HV*	HV	HV1	HV3	I	J*	J	J1	J1a	J1b	J1c	J2	J2a	J2b	L*	L1a	L2a					L3	M*	M
Province	n
India	2545
Andhra Pradesh	245	0	0	0	0	0	0	0	0	0	0	0	0	0	0	0	0	0	0	0	0	0	1.21951	1.21951	0	1.62602	0	0	1.62602	0	0.406504	0.406504	0	0	0	0	0	0	0	0	0	0					0	65.3061	44.4898
Bangladesh	30	10.3448	6.89655	3.44828	0	0	0	0	0	0	0	0	0	0	0	0	0	0	0	0	0	0	0	0	0	0	0	0	0	0	0	0	0	0	0	0	0	0	0	0	0	0					0	66.6667	50
Gujarat	57	0	0	0	0	0	0	0	0	0	0	0	0	0	5.26316	0	0	0	5.26316	0	0	0	3.50877	3.50877	0	3.50877	3.50877	0	0	0	1.75439	1.75439	0	0	0	0	0	0	0	0	0	0					0	40.3509	22.807
Karnataka	89	0	0	0	0	0	0	0	0	0	0	0	0	0	0	0	0	0	0	0	0	0	0	0	0	0	0	0	0	0	0	0	0	0	0	0	0	0	0	0	0	0					0	66.2921	33.7079
Karnataka	47	0	0	0	0	0	0	0	0	0	0	0	0	0	0	0	0	0	0	0	0	0	0	0	0	0	0	0	0	0	0	0	0	0	0	0	0	0	0	0	0	0	0	0	0	0	0	55.3191	51.0638
Kashmir	19	0	0	0	0	0	0	0	0	0	0	0	0	0	21.0526	0	0	0	21.0526	0	0	0	5.26316	5.26316	0	15.7895	15.7895	0	0	0	5.26316	5.26316	0	0	0	0	0	0	0	0	0	0					0	26.3158	10.5263
Kerala	100	0	0	0	2	0	0	0	0	0	0	0	2	0	0	0	0	0	0	0	0	0	2	2	0	0	0	0	0	0	0	0	0	0	0	0	0	0	0	0	0	0					0	54	43
Maharashtra	117	0	0	0	0	0	0	0	0	0	0	0	0	0	0	0	0	0	0	0	0	0	5.12821	5.12821	0	0	0	0	0	0.854701	0.854701	0.854701	0	0	0	0	0	0	0	0	0	0					0	64.9573	39.3162
Punjab	150	0	0	0	0	0	0	0	0	0	0	0	0	0	2	0	0	0	2	0	0	0	7.33333	7.33333	0	1.33333	0.666667	0	0.666667	0.666667	3.33333	3.33333	0	0	0	0	0	0	0	0	0	0					0	36	23.3333
Rajastan	36	0	0	0	0	0	0	0	0	0	0	0	0	0	0	0	0	0	0	0	0	0	0	0	0	0	0	0	0	0	0	0	0	0	0	0	0	0	0	0	0	0					0	69.4444	50
Sri Lanka	132	0	0	0	0	0	0	0	0	0	0	0	0	0	1.51515	0	0	0	1.51515	0	0	0	2.27273	2.27273	0	3.78788	2.27273	0	1.51515	0	0.757576	0.757576	0	0	0	0	0	0	0	0	0	0					0	57.5758	44.697
Tamil Nadu	51	1.96078	0	1.96078	5.88235	0	1.96078	3.92157	0	0	0	0	0	0	5.88235	0	0	5.88235	0	0	0	0	0	0	0	1.96078	1.96078	0	0	0	0	0	0	0	0	0	0	0	0	0	0	0					0	64.7059	43.1373
Uttar Pradesh	98	1.02041	0	1.02041	0	0	0	0	0	0	0	0	0	0	3.06122	0	0	0	2.04082	1.02041	0	0	3.06122	3.06122	0	1.02041	1.02041	0	0	2.04082	0	0	0	0	0	0	0	0	0	1.02041	0	0					0	52.0408	38.7755
West Bengal	106	0	0	0	0	0	0	0	0	0	0	0	0	0	0	0	0	0	0	0	0	0	2.83019	2.83019	0	0	0	0	0	0	0	0	0	0	0	0	0	0	0	0	0	0					0	71.6981	58.4906
China		A*	A	A4	B*	B	B4	B4a	B4a1	B4b	B4c	B5	B5a	B5b	F*	F	F1	F1a	F1b	F1c	F2	F2a	H*	H	H5	HV*	HV	HV1	HV3	I	J*	J	J1	J1a	J1b	J1c	J2	J2a	J2b	L*	L1a	L2a					L3	M*	M
Guangdong	99	0	0	0	27.2727	1.0101	2.0202	12.1212	0	7.07071	4.0404	0	0	1.0101	25.2525	1.0101	0	15.1515	2.0202	0	5.05051	2.0202	0	0	0	0	0	0	0	0	0	0	0	0	0	0	0	0	0	0	0	0					0	40.404	8.08081
Liaoning	51	5.88235	3.92157	1.96078	17.6471	0	3.92157	5.88235	0	1.96078	1.96078	0	1.96078	1.96078	5.88235	0	0	1.96078	1.96078	0	1.96078	0	0	0	0	0	0	0	0	0	0	0	0	0	0	0	0	0	0	0	0	0					0	62.7451	1.96078
Qingdao	50	4	0	4	12	2	0	6	0	4	0	0	0	0	12	0	0	4	4	2	0	2	0	0	0	0	0	0	0	0	0	0	0	0	0	0	0	0	0	0	0	0					0	62	2
Qinghai	93	6.45161	4.30108	2.15054	11.828	0	7.52688	0	0	1.07527	0	3.22581	0	0	6.45161	0	0	3.22581	2.15054	0	0	1.07527	4.30108	4.30108	0	0	0	0	0	0	3.22581	3.22581	0	0	0	0	0	0	0	0	0	0					0	54.8387	2.15054
Taiwan	66	6.06061	3.0303	3.0303	19.697	0	0	6.06061	0	4.54545	3.0303	0	4.54545	1.51515	22.7273	3.0303	0	13.6364	1.51515	0	1.51515	3.0303	0	0	0	0	0	0	0	0	0	0	0	0	0	0	0	0	0	0	0	0					0	45.4545	13.6364
Tibet	41	4.87805	0	4.87805	2.43902	0	0	2.43902	0	0	0	0	0	0	0	0	0	0	0	0	0	0	0	0	0	0	0	0	0	0	0	0	0	0	0	0	0	0	0	0	0	0					0	90.2439	31.7073
Wuhan	42	16.6667	7.14286	9.52381	19.0476	4.7619	2.38095	2.38095	0	4.7619	0	0	2.38095	2.38095	16.6667	0	0	7.14286	2.38095	2.38095	4.7619	0	0	0	0	0	0	0	0	0	0	0	0	0	0	0	0	0	0	0	0	0					0	38.0952	0
Xinjiang	122	6.55738	1.63934	4.91803	3.27869	0	0	0	0	0.819672	0	0	1.63934	0.819672	9.83607	0.819672	0	3.27869	3.27869	0.819672	0	1.63934	7.37705	7.37705	0	0.819672	0	0.819672	0	0	2.45902	0.819672	1.63934	0	0	0	0	0	0	0	0	0					0	53.2787	7.37705
Yunnan	43	4.65116	2.32558	2.32558	20.9302	2.32558	2.32558	6.97674	0	0	2.32558	0	4.65116	2.32558	20.9302	2.32558	0	11.6279	4.65116	0	0	2.32558	0	0	0	0	0	0	0	0	0	0	0	0	0	0	0	0	0	0	0	0					0	41.8605	2.32558
Thailand		A*	A	A4	B*	B	B4	B4a	B4a1	B4b	B4c	B5	B5a	B5b	F*	F	F1	F1a	F1b	F1c	F2	F2a	H*	H	H5	HV*	HV	HV1	HV3	I	J*	J	J1	J1a	J1b	J1c	J2	J2a	J2b	L*	L1a	L2a					L3	M*	M
Chiang Mai	30	3.33333	3.33333	0	20	0	3.33333	10	0	0	0	0	6.66667	0	30	6.66667	0	23.3333	0	0	0	0	0	0	0	0	0	0	0	0	0	0	0	0	0	0	0	0	0	0	0	0					0	43.3333	13.3333
Khon Kaen	44	0	0	0	18.1818	0	2.27273	4.54545	0	0	0	0	11.3636	0	20.4545	6.81818	0	13.6364	0	0	0	0	0	0	0	0	0	0	0	0	0	0	0	0	0	0	0	0	0	0	0	0					0	43.1818	20.4545
Northern Thailand	33	0	0	0	15.1515	0	0	3.0303	0	0	0	0	12.1212	0	21.2121	0	0	15.1515	6.06061	0	0	0	0	0	0	0	0	0	0	0	0	0	0	0	0	0	0	0	0	0	0	0					0	57.5758	27.2727
Northern Thailand	63	1.5873	1.5873	0	17.4603	0	1.5873	6.34921	0	0	0	0	9.52381	0	25.3968	3.1746	0	19.0476	3.1746	0	0	0	0	0	0	0	0	0	0	0	0	0	0	0	0	0	0	0	0	0	0	0	0	0	0	0	0	50.7937	20.6349
Pakistan		A*	A	A4	B*	B	B4	B4a	B4a1	B4b	B4c	B5	B5a	B5b	F*	F	F1	F1a	F1b	F1c	F2	F2a	H*	H	H5	HV*	HV	HV1	HV3	I	J*	J	J1	J1a	J1b	J1c	J2	J2a	J2b	L*	L1a	L2a					L3	M*	M
Sindh	100	0	0	0	0	0	0	0	0	0	0	0	0	0	0	0	0	0	0	0	0	0	12	12	0	3	3	0	0	0	1	0	1	0	0	0	0	0	0	1	0	1					0	49	32
NWFP	36	0	0	0	0	0	0	0	0	0	0	0	0	0	0	0	0	0	0	0	0	0	8.33333	8.33333	0	2.77778	2.77778	0	0	2.77778	8.33333	0	2.77778	5.55556	0	0	0	0	0	0	0	0					0	33.3333	16.6667
Iran		A*	A	A4	B*	B	B4	B4a	B4a1	B4b	B4c	B5	B5a	B5b	F*	F	F1	F1a	F1b	F1c	F2	F2a	H*	H	H5	HV*	HV	HV1	HV3	I	J*	J	J1	J1a	J1b	J1c	J2	J2a	J2b	L*	L1a	L2a					L3	M*	M
northwest	226	0.442478	0	0.442478	0	0	0	0	0	0	0	0	0	0	0	0	0	0	0	0	0	0	19.9115	19.9115	0	4.86726	1.76991	1.32743	1.76991	1.76991	13.2743	0	7.9646	3.9823	0	0.442478	0.442478	0.442478	0	0	0	0					0	3.09735	1.32743
northeast	30	0	0	0	0	0	0	0	0	0	0	0	0	0	0	0	0	0	0	0	0	0	20	16.6667	3.33333	0	0	0	0	0	23.3333	0	13.3333	3.33333	0	0	0	3.33333	3.33333	0	0	0					0	3.33333	0
southwest	138	0.724638	0	0.724638	0.724638	0	0	0	0	0.724638	0	0	0	0	0	0	0	0	0	0	0	0	12.3188	12.3188	0	8.69565	5.07246	0.724638	2.89855	3.62319	15.2174	2.89855	1.44928	5.7971	1.44928	0	0.724638	0	2.89855	0.724638	0.724638	0					0	9.42029	2.17391
southeast	6	0	0	0	0	0	0	0	0	0	0	0	0	0	0	0	0	0	0	0	0	0	16.6667	16.6667	0	16.6667	16.6667	0	0	0	0	0	0	0	0	0	0	0	0	0	0	0					0	16.6667	16.6667
central	36	2.77778	0	2.77778	2.77778	0	0	2.77778	0	0	0	0	0	0	0	0	0	0	0	0	0	0	13.8889	13.8889	0	8.33333	5.55556	0	2.77778	0	5.55556	0	5.55556	0	0	0	0	0	0	0	0	0					0	2.77778	0
[truncated: 104 more columns]

## Sheet: Sheet3
			N							%
			E-Eurasian	W-Eurasian	Indian	African	Recent W-Eurasian	W; U7; R2	M*; R*	E-Eurasian	W-Eurasian	Indian	African	Recent W-Eurasian	W; U7; R2	M*; R*
Propulation	n
India		0
Andhra Pradesh	245	105	3	22	80	0	16	6	140	1.21951	8.94309	32.5203	0	6.50407	2.43902	57.1429
Bangladesh	30		3	2	8	0	1	1	17	10.3448	6.89655	27.5862	0	3.44828	3.44828	56.6667
Gujarat	57		3	19	16	0	9	10	19	5.26316	33.3333	28.0702	0	15.7895	17.5439	33.3333
Karnataka	89		0	9	46	0	6	3	34	0	10.1124	51.6854	0	6.74157	3.37079	38.2022
Karnataka	47		0	9	10	0	6	3	28	0	19.1489	21.2766	0	12.766	6.38298	59.5745
Kashmir	19		4	6	6	0	5	1	3	21.0526	31.5789	31.5789	0	26.3158	5.26316	15.7895
Kerala	100		4	11	27	0	10	1	58	4	11	27	0	10	1	58
Maharashtra	117		6	27	32	0	22	5	52	5.12821	23.0769	27.3504	0	18.8034	4.2735	44.4444
Punjab	150		8	64	29	0	43	21	49	5.33333	42.6667	19.3333	0	28.6667	14	32.6667
Rajastan	36		0	2	12	0	0	2	22	0	5.55556	33.3333	0	0	5.55556	61.1111
sri lanka	132		3	20	38	0	17	3	71	2.27273	15.1515	28.7879	0	12.8788	2.27273	53.7879
Tamil Nadu	51		12	4	11	0	2	2	24	23.5294	7.84314	21.5686	0	3.92157	3.92157	47.0588
Uttar Pradesh	98		4	14	36	1	11	3	43	4.08163	14.2857	36.7347	1.02041	11.2245	3.06122	43.8776
West Bengal	106		1	8	32	0	7	1	65	0.943396	7.54717	30.1887	0	6.60377	0.943396	61.3208
China
Guangdong	99		88	2	0	0	1	1	9	88.8889	2.0202	0	0	1.0101	1.0101	9.09091
Liaoning	51		48	1	0	0	1	0	2	94.1176	1.96078	0	0	1.96078	0	3.92157
Qingdao	50		48	0	0	0	0	0	2	96	0	0	0	0	0	4
Qinghai	93		81	9	0	0	9	0	3	87.0968	9.67742	0	0	9.67742	0	3.22581
Taiwan	66		56	0	0	0	0	0	10	84.8485	0	0	0	0	0	15.1515
Tibet	54		26	1	0	1	0	1	13	48.1481	1.85185	0	1.85185	0	1.85185	24.0741
Wuhan	42		41	1	0	0	1	0	0	97.619	2.38095	0	0	2.38095	0	0
Xinjiang	122		84	28	1	0	24	4	9	68.8525	22.9508	0.819672	0	19.6721	3.27869	7.37705
Yunnan	43		41	1	0	0	1	0	1	95.3488	2.32558	0	0	2.32558	0	2.32558
Thailand
Chiang Mai	30		25	0	1	0	0	0	4	83.3333	0	3.33333	0	0	0	13.3333
Khon Kaen	44		34	0	0	0	0	0	10	77.2727	0	0	0	0	0	22.7273
Northern Thailand	33		24	0	0	0	0	0	9	72.7273	0	0	0	0	0	27.2727
Northern Thailand	63	0	49	0	1	0	0	0	13	77.7778	0	1.5873	0	0	0	20.6349
Pakistan
Sindh	100		3	31	31	1	24	7	34	3	31	31	1	24	7	34
NWFP	36		3	19	6	0	13	6	8	8.33333	52.7778	16.6667	0	36.1111	16.6667	22.2222
Iran
northwest	226		5	212	5	0	170	42	4	2.21239	93.8053	2.21239	0	75.2212	18.5841	1.76991
northeast	30		1	28	1	0	25	3	0	3.33333	93.3333	3.33333	0	83.3333	10	0
southwest	138		9	119	3	2	108	11	5	6.52174	86.2319	2.17391	1.44928	78.2609	7.97101	3.62319
southeast	6		0	5	0	0	4	1	1	0	83.3333	0	0	66.6667	16.6667	16.6667
central	36		2	32	1	0	31	1	1	5.55556	88.8889	2.77778	0	86.1111	2.77778	2.77778
