# Supplementary material for: Most of the extant mtDNA boundaries in South and Southwest Asia were likely shaped during the initial settlement of Eurasia by anatomically modern humans
Source: BMC Genet. 2004 Aug 31;5:26. doi: 10.1186/1471-2156-5-26 (PMC516768; doi:10.1186/1471-2156-5-26)
Supplement: Additional File 5 — Table 10. Excel spreadsheet. Frequencies of mtDNA haplogroups amongst the Indian populations. [file 1471-2156-5-26-S5.xls]

## Sheet: composite HG
			N							%
			E-Eurasian	W-Eurasian	Indian	African	Recent W-Eurasian	W; U7; R2	M*; R*	E-Eurasian	W-Eurasian	Indian	African	Recent W-Eurasian	W; U7; R2	M*; R*
Propulation	n
India	2544	0
Andaman	0	29	28	0	1	0	0	0		#DIV/0!	#DIV/0!	#DIV/0!	#DIV/0!	#DIV/0!	#DIV/0!
Adi	45		28	0	1	0	0	0	17	62.2222	0	2.22222	0	0	0	37.7778
Andh	40		3	3	13	0	2	1	22	7.5	7.5	32.5	0	5	2.5	55
Andra Pradesh	245	113	3	22	88	0	16	6	140	1.22449	8.97959	35.9184	0	6.53061	2.44898	57.1429
Apatani	52		31	0	7	0	0	0	15	59.6154	0	13.4615	0	0	0	28.8462
Bengal	51	29	1	7	21	0	7	0	27	1.96078	13.7255	41.1765	0	13.7255	0	52.9412
Bhoksa	23		0	1	7	0	0	1	15	0	4.34783	30.4348	0	0	4.34783	65.2174
Bihar	2		0	0	1	0	0	0	2	0	0	50	0	0	0	100
Chenchu	94		0	2	41	0	2	0	52	0	2.12766	43.617	0	2.12766	0	55.3191
Cochin	55		3	3	23	0	2	1	27	5.45455	5.45455	41.8182	0	3.63636	1.81818	49.0909
Cochin Jews	45		1	8	6	0	8	0	31	2.22222	17.7778	13.3333	0	17.7778	0	68.8889
Great Andamanese	20		2	0	0	0	0	0	18	10	0	0	0	0	0	90
Gujarat	57		3	19	18	0	9	10	19	5.26316	33.3333	31.5789	0	15.7895	17.5439	33.3333
Havik	47		0	7	15	0	6	3	28	0	14.8936	31.9149	0	12.766	6.38298	59.5745
Irula	14		1	0	8	0	0	0	5	7.14286	0	57.1429	0	0	0	35.7143
Jarawa	4		0	0	0	0	0	0	4	0	0	0	0	0	0	100
Kadar	7		0	0	7	0	0	0	0	0	0	100	0	0	0	0
Kanet	37		18	8	9	0	3	5	3	48.6486	21.6216	24.3243	0	8.10811	13.5135	8.10811
Kashmir	19		4	6	6	0	5	1	3	21.0526	31.5789	31.5789	0	26.3158	5.26316	15.7895
Kattunaiken	16		6	0	0	0	0	0	10	37.5	0	0	0	0	0	62.5
Konkanastha Brahmin	58		6	8	15	0	6	2	30	10.3448	13.7931	25.8621	0	10.3448	3.44828	51.7241
Koragas	53		0	22	19	0	22	0	28	0	41.5094	35.8491	0	41.5094	0	52.8302
Kota	25		0	0	13	0	0	0	23	0	0	52	0	0	0	92
Koya	81		0	0	28	0	0	0	58	0	0	34.5679	0	0	0	71.6049
Kurmi	55		0	1	16	0	0	1	38	0	1.81818	29.0909	0	0	1.81818	69.0909
Kuruchian	46		1	0	20	0	0	0	25	2.17391	0	43.4783	0	0	0	54.3478
Kuruman Mullu	44		0	7	0	0	7	0	37	0	15.9091	0	0	15.9091	0	84.0909
Kurumba	10		0	2	3	0	2	0	6	0	20	30	0	20	0	60
Kurumba Betta	19		0	0	3	0	0	0	16	0	0	15.7895	0	0	0	84.2105
Kurumba Jenu	6		1	0	1	0	0	0	5	16.6667	0	16.6667	0	0	0	83.3333
Kurumba Mullu	17		0	2	0	0	2	0	15	0	11.7647	0	0	11.7647	0	88.2353
Lambadi	86		0	14	31	0	10	4	44	0	16.2791	36.0465	0	11.6279	4.65116	51.1628
Lobana	65		2	14	14	0	6	10	36	3.07692	21.5385	21.5385	0	9.23077	15.3846	55.3846
Lodha	70		0	1	41	0	0	1	42	0	1.42857	58.5714	0	0	1.42857	60
Maharashtra	4		0	1	1	0	1	0	2	0	25	25	0	25	0	50
Moor	50		3	7	17	0	7	0	25	6	14	34	0	14	0	50
Mukri	42		0	0	36	0	0	0	6	0	0	85.7143	0	0	0	14.2857
Munda	6		0	0	2	0	0	0	4	0	0	33.3333	0	0	0	66.6667
Muria	12		0	0	5	0	0	0	7	0	0	41.6667	0	0	0	58.3333
Naga	43		19	0	2	0	0	0	23	44.186	0	4.65116	0	0	0	53.4884
Nicobarese	46		42	0	0	0	0	0	4	91.3043	0	0	0	0	0	8.69565
Nishi	52		47	0	0	0	0	0	5	90.3846	0	0	0	0	0	9.61538
Onge	62		0	0	0	0	0	0	62	0	0	0	0	0	0	100
Orissa	2		0	0	1	0	0	0	1	0	0	50	0	0	0	50
Paniya	17		0	6	7	0	5	1	6	0	35.2941	41.1765	0	29.4118	5.88235	35.2941
Pardhi	42		0	4	8	0	2	2	35	0	9.52381	19.0476	0	4.7619	4.7619	83.3333
Parsi	55		0	18	17	0	15	3	20	0	32.7273	30.9091	0	27.2727	5.45455	36.3636
Punjab	150		8	64	31	0	43	21	49	5.33333	42.6667	20.6667	0	28.6667	14	32.6667
Rajastan	1		0	0	0	0	0	1	0	0	0	0	0	0	100	0
Rajput	35		0	1	12	0	0	1	22	0	2.85714	34.2857	0	0	2.85714	62.8571
Santal	14		0	0	4	0	0	0	10	0	0	28.5714	0	0	0	71.4286
Siddi	8		0	1	2	0	0	1	5	0	12.5	25	0	0	12.5	62.5
Sinhalese	82		0	13	25	0	10	3	46	0	15.8537	30.4878	0	12.1951	3.65854	56.0976
Soligas	14		1	2	5	0	2	0	7	7.14286	14.2857	35.7143	0	14.2857	0	50
Tamil Nadu	51		12	4	11	0	2	2	24	23.5294	7.84314	21.5686	0	3.92157	3.92157	47.0588
Tharu	38		8	5	14	0	4	2	12	21.0526	13.1579	36.8421	0	10.5263	5.26316	31.5789
Thoti	39		0	4	8	0	4	0	27	0	10.2564	20.5128	0	10.2564	0	69.2308
Tipperah	20		10	0	3	0	0	0	7	50	0	15	0	0	0	35
Uttar Pradesh	73		3	11	32	0	9	3	28	4.10959	15.0685	43.8356	0	12.3288	4.10959	38.3562
Uttar Pradesh Brahmin	25		1	2	7	0	2	0	15	4	8	28	0	8	0	60
Yerava	53		0	0	36	0	0	0	44	0	0	67.9245	0	0	0	83.0189
Pakistan
Karachi	100		3	31	31	0	25	7	34	3	31	31	0	25	7	34
Pakistan	9		1	3	3	0	2	1	3	11.1111	33.3333	33.3333	0	22.2222	11.1111	33.3333
Pushtoons	36		3	19	9	0	13	6	8	8.33333	52.7778	25	0	36.1111	16.6667	22.2222

## Sheet: Indian populations HG%
N		liidetud			liidetud										liidetud								liidetud			liidetud					liidetud									liidetud				liidetud					liidetud
		A*	A	A4	B*	B	B4	B4a	B4a1	B4b	B4c	B5	B5a	B5b	F*	F	F1	F1a	F1b	F1c	F2	F2a	H*	H	H5	HV*	HV	HV1	HV3	I	J*	J	J1	J1a	J1b	J1c	J2	J2a	J2b	L*	L1a	L2a	L3	M*	M	M1	M10	M18	M2*
Population	n	A*	A	A4	B*	B	B4	B4a	B4a1	B4b	B4c	B5	B5a	B5b	F*	F	F1	F1a	F1b	F1c	F2	F2a	H*	H	H5	HV*	HV	HV1	HV3	I	J*	J	J1	J1a	J1b	J1c	J2	J2a	J2b	L*	L1a	L2a	L3	M*	M	M1	M10	M18	M2*
India	2544
Adi	45	12	5	7	1	0	0	0	0	0	0	0	0	1	3	0	0	1	2	0	0	0	0	0	0	0	0	0	0	0	0	0	0	0	0	0	0	0	0	0	0	0	0	28	17	0	1	0	0
Andh	40	0	0	0	2	0	2	0	0	0	0	0	0	0	0	0	0	0	0	0	0	0	0	0	0	0	0	0	0	0	0	0	0	0	0	0	0	0	0	0	0	0	0	31	20	0	0	0	7
Andhra Pradesh	245	0	0	0	0	0	0	0	0	0	0	0	0	0	0	0	0	0	0	0	0	0	3	3	0	4	0	0	4	0	1	1	0	0	0	0	0	0	0	0	0	0	0	160	109	0	0	10	19
Apatani	52	6	0	6	0	0	0	0	0	0	0	0	0	0	11	1	0	0	3	6	0	1	0	0	0	0	0	0	0	0	0	0	0	0	0	0	0	0	0	0	0	0	0	33	15	0	0	0	0
Bengal	51	0	0	0	0	0	0	0	0	0	0	0	0	0	0	0	0	0	0	0	0	0	3	3	0	0	0	0	0	0	0	0	0	0	0	0	0	0	0	0	0	0	0	30	24	0	0	0	0
Bhoksa	23	0	0	0	0	0	0	0	0	0	0	0	0	0	0	0	0	0	0	0	0	0	0	0	0	0	0	0	0	0	0	0	0	0	0	0	0	0	0	0	0	0	0	17	13	0	0	1	1
Bihar	2	0	0	0	0	0	0	0	0	0	0	0	0	0	0	0	0	0	0	0	0	0	0	0	0	0	0	0	0	0	0	0	0	0	0	0	0	0	0	0	0	0	0	2	2	0	0	0	0
Chenchu	94	0	0	0	0	0	0	0	0	0	0	0	0	0	0	0	0	0	0	0	0	0	0	0	0	0	0	0	0	0	0	0	0	0	0	0	0	0	0	0	0	0	0	91	52	0	0	4	17
Cochin	55	0	0	0	2	0	0	0	0	0	0	0	2	0	0	0	0	0	0	0	0	0	2	2	0	0	0	0	0	0	0	0	0	0	0	0	0	0	0	0	0	0	0	30	20	0	0	0	4
Cochin Jews	45	0	0	0	0	0	0	0	0	0	0	0	0	0	0	0	0	0	0	0	0	0	0	0	0	0	0	0	0	0	0	0	0	0	0	0	0	0	0	0	0	0	0	24	23	0	0	0	0
Great Andamanese	20	0	0	0	0	0	0	0	0	0	0	0	0	0	0	0	0	0	0	0	0	0	0	0	0	0	0	0	0	0	0	0	0	0	0	0	0	0	0	0	0	0	0	18	18	0	0	0	0
Gujarat	57	0	0	0	0	0	0	0	0	0	0	0	0	0	3	0	0	0	3	0	0	0	2	2	0	2	2	0	0	0	1	1	0	0	0	0	0	0	0	0	0	0	0	23	13	0	0	1	3
Havik	47	0	0	0	0	0	0	0	0	0	0	0	0	0	0	0	0	0	0	0	0	0	0	0	0	0	0	0	0	0	0	0	0	0	0	0	0	0	0	0	0	0	0	26	24	0	0	0	1
Irula	14	0	0	0	0	0	0	0	0	0	0	0	0	0	0	0	0	0	0	0	0	0	0	0	0	0	0	0	0	0	0	0	0	0	0	0	0	0	0	0	0	0	0	5	4	0	0	0	0
Jarawa	4	0	0	0	0	0	0	0	0	0	0	0	0	0	0	0	0	0	0	0	0	0	0	0	0	0	0	0	0	0	0	0	0	0	0	0	0	0	0	0	0	0	0	4	4	0	0	0	0
Kadar	7	0	0	0	0	0	0	0	0	0	0	0	0	0	0	0	0	0	0	0	0	0	0	0	0	0	0	0	0	0	0	0	0	0	0	0	0	0	0	0	0	0	0	2	0	0	0	0	2
Kanet	37	1	1	0	2	0	0	2	0	0	0	0	0	0	5	1	0	0	4	0	0	0	1	1	0	0	0	0	0	1	0	0	0	0	0	0	0	0	0	0	0	0	0	19	2	0	0	3	0
Kashmir	19	0	0	0	0	0	0	0	0	0	0	0	0	0	4	0	0	0	4	0	0	0	1	1	0	3	3	0	0	0	1	1	0	0	0	0	0	0	0	0	0	0	0	5	2	0	0	0	0
Kattunaiken	16	0	0	0	0	0	0	0	0	0	0	0	0	0	0	0	0	0	0	0	0	0	0	0	0	0	0	0	0	0	0	0	0	0	0	0	0	0	0	0	0	0	0	15	9	0	0	0	0
Konkanastha Brahmin	58	0	0	0	0	0	0	0	0	0	0	0	0	0	0	0	0	0	0	0	0	0	4	4	0	0	0	0	0	1	1	1	0	0	0	0	0	0	0	0	0	0	0	40	26	0	0	0	1
Koragas	53	0	0	0	0	0	0	0	0	0	0	0	0	0	0	0	0	0	0	0	0	0	0	0	0	0	0	0	0	0	0	0	0	0	0	0	0	0	0	0	0	0	0	28	28	0	0	0	0
Kota	25	0	0	0	0	0	0	0	0	0	0	0	0	0	0	0	0	0	0	0	0	0	0	0	0	0	0	0	0	0	0	0	0	0	0	0	0	0	0	0	0	0	0	24	23	0	0	0	0
Koya	81	0	0	0	0	0	0	0	0	0	0	0	0	0	0	0	0	0	0	0	0	0	0	0	0	0	0	0	0	0	0	0	0	0	0	0	0	0	0	0	0	0	0	55	40	0	0	0	15
Kurmi	55	0	0	0	0	0	0	0	0	0	0	0	0	0	0	0	0	0	0	0	0	0	0	0	0	0	0	0	0	0	0	0	0	0	0	0	0	0	0	0	0	0	0	46	38	0	0	0	4
Kuruchian	46	0	0	0	0	0	0	0	0	0	0	0	0	0	0	0	0	0	0	0	0	0	0	0	0	0	0	0	0	0	0	0	0	0	0	0	0	0	0	0	0	0	0	45	25	0	0	0	19
Kuruman Mullu	44	0	0	0	0	0	0	0	0	0	0	0	0	0	0	0	0	0	0	0	0	0	0	0	0	0	0	0	0	0	0	0	0	0	0	0	0	0	0	0	0	0	0	36	36	0	0	0	0
Kurumba	10	0	0	0	0	0	0	0	0	0	0	0	0	0	0	0	0	0	0	0	0	0	0	0	0	0	0	0	0	0	0	0	0	0	0	0	0	0	0	0	0	0	0	6	4	0	0	0	2
Kurumba Betta	19	0	0	0	0	0	0	0	0	0	0	0	0	0	0	0	0	0	0	0	0	0	0	0	0	0	0	0	0	0	0	0	0	0	0	0	0	0	0	0	0	0	0	11	8	0	0	0	3
Kurumba Jenu	6	0	0	0	0	0	0	0	0	0	0	0	0	0	0	0	0	0	0	0	0	0	0	0	0	0	0	0	0	0	0	0	0	0	0	0	0	0	0	0	0	0	0	6	5	0	0	0	0
Kurumba Mullu	17	0	0	0	0	0	0	0	0	0	0	0	0	0	0	0	0	0	0	0	0	0	0	0	0	0	0	0	0	0	0	0	0	0	0	0	0	0	0	0	0	0	0	15	15	0	0	0	0
Lambadi	86	0	0	0	0	0	0	0	0	0	0	0	0	0	0	0	0	0	0	0	0	0	1	1	0	2	1	0	1	2	1	1	0	0	0	0	0	0	0	0	0	0	0	55	34	0	0	3	9
Lobana	65	0	0	0	0	0	0	0	0	0	0	0	0	0	1	0	0	0	1	0	0	0	0	0	0	0	0	0	0	0	0	0	0	0	0	0	0	0	0	0	0	0	0	37	27	0	0	1	3
Lodha	70	0	0	0	0	0	0	0	0	0	0	0	0	0	0	0	0	0	0	0	0	0	0	0	0	0	0	0	0	0	0	0	0	0	0	0	0	0	0	0	0	0	0	65	42	0	0	23	0
Maharashtra	4	0	0	0	0	0	0	0	0	0	0	0	0	0	0	0	0	0	0	0	0	0	0	0	0	0	0	0	0	0	0	0	0	0	0	0	0	0	0	0	0	0	0	0	0	0	0	0	0
Moor	50	0	0	0	0	0	0	0	0	0	0	0	0	0	2	0	0	0	2	0	0	0	2	2	0	1	0	0	1	0	0	0	0	0	0	0	0	0	0	0	0	0	0	29	21	0	0	0	5
Mukri	42	0	0	0	0	0	0	0	0	0	0	0	0	0	0	0	0	0	0	0	0	0	0	0	0	0	0	0	0	0	0	0	0	0	0	0	0	0	0	0	0	0	0	33	6	0	0	0	12
Munda	6	0	0	0	0	0	0	0	0	0	0	0	0	0	0	0	0	0	0	0	0	0	0	0	0	0	0	0	0	0	0	0	0	0	0	0	0	0	0	0	0	0	0	5	4	0	0	0	1
Muria	12	0	0	0	0	0	0	0	0	0	0	0	0	0	0	0	0	0	0	0	0	0	0	0	0	0	0	0	0	0	0	0	0	0	0	0	0	0	0	0	0	0	0	7	6	0	0	0	1
Naga	43	0	0	0	0	0	0	0	0	0	0	0	0	0	5	0	0	2	3	0	0	0	0	0	0	0	0	0	0	0	0	0	0	0	0	0	0	0	0	0	0	0	0	32	23	0	0	0	0
Nicobarese	46	0	0	0	14	0	0	0	0	0	0	0	14	0	23	0	0	23	0	0	0	0	0	0	0	0	0	0	0	0	0	0	0	0	0	0	0	0	0	0	0	0	0	4	4	0	0	0	0
Nishi	52	10	2	8	2	0	0	2	0	0	0	0	0	0	10	0	1	3	1	5	0	0	0	0	0	0	0	0	0	0	0	0	0	0	0	0	0	0	0	0	0	0	0	29	5	0	0	0	0
Onge	62	0	0	0	0	0	0	0	0	0	0	0	0	0	0	0	0	0	0	0	0	0	0	0	0	0	0	0	0	0	0	0	0	0	0	0	0	0	0	0	0	0	0	62	62	0	0	0	0
Orissa	2	0	0	0	0	0	0	0	0	0	0	0	0	0	0	0	0	0	0	0	0	0	0	0	0	0	0	0	0	0	0	0	0	0	0	0	0	0	0	0	0	0	0	1	1	0	0	0	0
Paniya	17	0	0	0	0	0	0	0	0	0	0	0	0	0	0	0	0	0	0	0	0	0	0	0	0	0	0	0	0	0	0	0	0	0	0	0	0	0	0	0	0	0	0	8	5	0	0	0	3
Pardhi	42	0	0	0	0	0	0	0	0	0	0	0	0	0	0	0	0	0	0	0	0	0	0	0	0	0	0	0	0	0	0	0	0	0	0	0	0	0	0	0	0	0	0	33	33	0	0	0	0
Parsi	55	0	0	0	0	0	0	0	0	0	0	0	0	0	0	0	0	0	0	0	0	0	2	2	0	0	0	0	0	0	0	0	0	0	0	0	0	0	0	0	0	0	0	36	20	0	0	0	3
Punjab	150	0	0	0	0	0	0	0	0	0	0	0	0	0	3	0	0	0	3	0	0	0	11	11	0	2	1	0	1	1	5	5	0	0	0	0	0	0	0	0	0	0	0	54	35	0	0	0	1
Rajastan	1	0	0	0	0	0	0	0	0	0	0	0	0	0	0	0	0	0	0	0	0	0	0	0	0	0	0	0	0	0	0	0	0	0	0	0	0	0	0	0	0	0	0	0	0	0	0	0	0
Rajput	35	0	0	0	0	0	0	0	0	0	0	0	0	0	0	0	0	0	0	0	0	0	0	0	0	0	0	0	0	0	0	0	0	0	0	0	0	0	0	0	0	0	0	25	18	0	0	2	0
Santal	14	0	0	0	0	0	0	0	0	0	0	0	0	0	0	0	0	0	0	0	0	0	0	0	0	0	0	0	0	0	0	0	0	0	0	0	0	0	0	0	0	0	0	8	6	0	0	1	1
Siddi	8	0	0	0	0	0	0	0	0	0	0	0	0	0	0	0	0	0	0	0	0	0	0	0	0	0	0	0	0	0	0	0	0	0	0	0	0	0	0	0	0	0	0	6	4	0	0	1	0
Sinhalese	82	0	0	0	0	0	0	0	0	0	0	0	0	0	0	0	0	0	0	0	0	0	1	1	0	4	3	0	1	0	1	1	0	0	0	0	0	0	0	0	0	0	0	47	38	0	0	1	4
Soligas	14	0	0	0	0	0	0	0	0	0	0	0	0	0	0	0	0	0	0	0	0	0	0	0	0	0	0	0	0	0	0	0	0	0	0	0	0	0	0	0	0	0	0	7	6	0	0	0	0
Tamil Nadu	51	1	0	1	3	0	1	2	0	0	0	0	0	0	3	0	0	3	0	0	0	0	0	0	0	1	1	0	0	0	0	0	0	0	0	0	0	0	0	0	0	0	0	33	22	0	0	1	3
Tharu	38	0	0	0	0	0	0	0	0	0	0	0	0	0	0	0	0	0	0	0	0	0	0	0	0	0	0	0	0	1	0	0	0	0	0	0	0	0	0	0	0	0	0	21	9	0	0	0	0
Thoti	39	0	0	0	0	0	0	0	0	0	0	0	0	0	0	0	0	0	0	0	0	0	0	0	0	0	0	0	0	0	4	0	0	4	0	0	0	0	0	0	0	0	0	34	27	0	0	0	7
Tipperah	20	2	2	0	0	0	0	0	0	0	0	0	0	0	5	0	0	1	4	0	0	0	0	0	0	0	0	0	0	0	0	0	0	0	0	0	0	0	0	0	0	0	0	8	6	0	0	0	0
Uttar Pradesh	73	1	0	1	0	0	0	0	0	0	0	0	0	0	2	0	0	0	2	0	0	0	3	3	0	1	1	0	0	2	0	0	0	0	0	0	0	0	0	1	0	0	1	32	24	0	0	1	1
Uttar Pradesh Brahmin	25	0	0	0	0	0	0	0	0	0	0	0	0	0	1	0	0	0	0	1	0	0	0	0	0	0	0	0	0	0	0	0	0	0	0	0	0	0	0	0	0	0	0	19	14	0	0	1	0
Yerava	53	0	0	0	0	0	0	0	0	0	0	0	0	0	0	0	0	0	0	0	0	0	0	0	0	0	0	0	0	0	0	0	0	0	0	0	0	0	0	0	0	0	0	48	39	0	0	0	9
	2544
Pakistan		A*	A	A4	B*	B	B4	B4a	B4a1	B4b	B4c	B5	B5a	B5b	F*	F	F1	F1a	F1b	F1c	F2	F2a	H*	H	H5	HV*	HV	HV1	HV3	I	J*	J	J1	J1a	J1b	J1c	J2	J2a	J2b	L*	L1a	L2a	L3	M*	M	M1	M10	M18	M2*
Karachi	100	0	0	0	0	0	0	0	0	0	0	0	0	0	0	0	0	0	0	0	0	0	12	12	0	3	3	0	0	0	1	0	1	0	0	0	0	0	0	1	0	1	0	49	32	0	1	2	2
Pakistan	9	0	0	0	0	0	0	0	0	0	0	0	0	0	0	0	0	0	0	0	0	0	1	1	0	1	1	0	0	0	0	0	0	0	0	0	0	0	0	0	0	0	0	4	3	0	0	0	0
Pushtoons	36	0	0	0	0	0	0	0	0	0	0	0	0	0	0	0	0	0	0	0	0	0	3	3	0	1	1	0	0	1	3	0	1	2	0	0	0	0	0	0	0	0	0	12	6	0	0	1	0
	145
%
		A*	A	A4	B*	B	B4	B4a	B4a1	B4b	B4c	B5	B5a	B5b	F*	F	F1	F1a	F1b	F1c	F2	F2a	H*	H	H5	HV*	HV	HV1	HV3	I	J*	J	J1	J1a	J1b	J1c	J2	J2a	J2b	L*	L1a	L2a	L3	M*	M	M1	M10	M18	M2*
Population	n
India	2545
Adi	45	26.6667	11.1111	15.5556	2.22222	0	0	0	0	0	0	0	0	2.22222	6.66667	0	0	2.22222	4.44444	0	0	0	0	0	0	0	0	0	0	0	0	0	0	0	0	0	0	0	0	0	0	0	0	62.2222	37.7778	0	2.22222	0	0
Andh	40	0	0	0	5	0	5	0	0	0	0	0	0	0	0	0	0	0	0	0	0	0	0	0	0	0	0	0	0	0	0	0	0	0	0	0	0	0	0	0	0	0	0	77.5	50	0	0	0	17.5
Andra Pradesh	245	0	0	0	0	0	0	0	0	0	0	0	0	0	0	0	0	0	0	0	0	0	1.22449	1.22449	0	1.63265	0	0	1.63265	0	0.408163	0.408163	0	0	0	0	0	0	0	0	0	0	0	65.3061	44.4898	0	0	4.08163	7.7551
Apatani	52	11.5385	0	11.5385	0	0	0	0	0	0	0	0	0	0	21.1538	1.92308	0	0	5.76923	11.5385	0	1.92308	0	0	0	0	0	0	0	0	0	0	0	0	0	0	0	0	0	0	0	0	0	63.4615	28.8462	0	0	0	0
Bengal	51	0	0	0	0	0	0	0	0	0	0	0	0	0	0	0	0	0	0	0	0	0	5.88235	5.88235	0	0	0	0	0	0	0	0	0	0	0	0	0	0	0	0	0	0	0	58.8235	47.0588	0	0	0	0
Bhoksa	23	0	0	0	0	0	0	0	0	0	0	0	0	0	0	0	0	0	0	0	0	0	0	0	0	0	0	0	0	0	0	0	0	0	0	0	0	0	0	0	0	0	0	73.913	56.5217	0	0	4.34783	4.34783
Bihar	2	0	0	0	0	0	0	0	0	0	0	0	0	0	0	0	0	0	0	0	0	0	0	0	0	0	0	0	0	0	0	0	0	0	0	0	0	0	0	0	0	0	0	100	100	0	0	0	0
Chenchu	94	0	0	0	0	0	0	0	0	0	0	0	0	0	0	0	0	0	0	0	0	0	0	0	0	0	0	0	0	0	0	0	0	0	0	0	0	0	0	0	0	0	0	96.8085	55.3191	0	0	4.25532	18.0851
Cochin	55	0	0	0	3.63636	0	0	0	0	0	0	0	3.63636	0	0	0	0	0	0	0	0	0	3.63636	3.63636	0	0	0	0	0	0	0	0	0	0	0	0	0	0	0	0	0	0	0	54.5455	36.3636	0	0	0	7.27273
Cochin Jews	45	0	0	0	0	0	0	0	0	0	0	0	0	0	0	0	0	0	0	0	0	0	0	0	0	0	0	0	0	0	0	0	0	0	0	0	0	0	0	0	0	0	0	53.3333	51.1111	0	0	0	0
Great Andamanese	20	0	0	0	0	0	0	0	0	0	0	0	0	0	0	0	0	0	0	0	0	0	0	0	0	0	0	0	0	0	0	0	0	0	0	0	0	0	0	0	0	0	0	90	90	0	0	0	0
Gujarat	57	0	0	0	0	0	0	0	0	0	0	0	0	0	5.26316	0	0	0	5.26316	0	0	0	3.50877	3.50877	0	3.50877	3.50877	0	0	0	1.75439	1.75439	0	0	0	0	0	0	0	0	0	0	0	40.3509	22.807	0	0	1.75439	5.26316
Havik	47	0	0	0	0	0	0	0	0	0	0	0	0	0	0	0	0	0	0	0	0	0	0	0	0	0	0	0	0	0	0	0	0	0	0	0	0	0	0	0	0	0	0	55.3191	51.0638	0	0	0	2.12766
Irula	14	0	0	0	0	0	0	0	0	0	0	0	0	0	0	0	0	0	0	0	0	0	0	0	0	0	0	0	0	0	0	0	0	0	0	0	0	0	0	0	0	0	0	35.7143	28.5714	0	0	0	0
Jarawa	4	0	0	0	0	0	0	0	0	0	0	0	0	0	0	0	0	0	0	0	0	0	0	0	0	0	0	0	0	0	0	0	0	0	0	0	0	0	0	0	0	0	0	100	100	0	0	0	0
Kadar	7	0	0	0	0	0	0	0	0	0	0	0	0	0	0	0	0	0	0	0	0	0	0	0	0	0	0	0	0	0	0	0	0	0	0	0	0	0	0	0	0	0	0	28.5714	0	0	0	0	28.5714
Kanet	37	2.7027	2.7027	0	5.40541	0	0	5.40541	0	0	0	0	0	0	13.5135	2.7027	0	0	10.8108	0	0	0	2.7027	2.7027	0	0	0	0	0	2.7027	0	0	0	0	0	0	0	0	0	0	0	0	0	51.3514	5.40541	0	0	8.10811	0
Kashmir	19	0	0	0	0	0	0	0	0	0	0	0	0	0	21.0526	0	0	0	21.0526	0	0	0	5.26316	5.26316	0	15.7895	15.7895	0	0	0	5.26316	5.26316	0	0	0	0	0	0	0	0	0	0	0	26.3158	10.5263	0	0	0	0
Kattunaiken	16	0	0	0	0	0	0	0	0	0	0	0	0	0	0	0	0	0	0	0	0	0	0	0	0	0	0	0	0	0	0	0	0	0	0	0	0	0	0	0	0	0	0	93.75	56.25	0	0	0	0
Konkanastha Brahmin	58	0	0	0	0	0	0	0	0	0	0	0	0	0	0	0	0	0	0	0	0	0	6.89655	6.89655	0	0	0	0	0	1.72414	1.72414	1.72414	0	0	0	0	0	0	0	0	0	0	0	68.9655	44.8276	0	0	0	1.72414
Koragas	53	0	0	0	0	0	0	0	0	0	0	0	0	0	0	0	0	0	0	0	0	0	0	0	0	0	0	0	0	0	0	0	0	0	0	0	0	0	0	0	0	0	0	52.8302	52.8302	0	0	0	0
Kota	25	0	0	0	0	0	0	0	0	0	0	0	0	0	0	0	0	0	0	0	0	0	0	0	0	0	0	0	0	0	0	0	0	0	0	0	0	0	0	0	0	0	0	96	92	0	0	0	0
Koya	81	0	0	0	0	0	0	0	0	0	0	0	0	0	0	0	0	0	0	0	0	0	0	0	0	0	0	0	0	0	0	0	0	0	0	0	0	0	0	0	0	0	0	67.9012	49.3827	0	0	0	18.5185
Kurmi	55	0	0	0	0	0	0	0	0	0	0	0	0	0	0	0	0	0	0	0	0	0	0	0	0	0	0	0	0	0	0	0	0	0	0	0	0	0	0	0	0	0	0	83.6364	69.0909	0	0	0	7.27273
Kuruchian	46	0	0	0	0	0	0	0	0	0	0	0	0	0	0	0	0	0	0	0	0	0	0	0	0	0	0	0	0	0	0	0	0	0	0	0	0	0	0	0	0	0	0	97.8261	54.3478	0	0	0	41.3043
Kuruman Mullu	44	0	0	0	0	0	0	0	0	0	0	0	0	0	0	0	0	0	0	0	0	0	0	0	0	0	0	0	0	0	0	0	0	0	0	0	0	0	0	0	0	0	0	81.8182	81.8182	0	0	0	0
Kurumba	10	0	0	0	0	0	0	0	0	0	0	0	0	0	0	0	0	0	0	0	0	0	0	0	0	0	0	0	0	0	0	0	0	0	0	0	0	0	0	0	0	0	0	60	40	0	0	0	20
Kurumba Betta	19	0	0	0	0	0	0	0	0	0	0	0	0	0	0	0	0	0	0	0	0	0	0	0	0	0	0	0	0	0	0	0	0	0	0	0	0	0	0	0	0	0	0	57.8947	42.1053	0	0	0	15.7895
Kurumba Jenu	6	0	0	0	0	0	0	0	0	0	0	0	0	0	0	0	0	0	0	0	0	0	0	0	0	0	0	0	0	0	0	0	0	0	0	0	0	0	0	0	0	0	0	100	83.3333	0	0	0	0
Kurumba Mullu	17	0	0	0	0	0	0	0	0	0	0	0	0	0	0	0	0	0	0	0	0	0	0	0	0	0	0	0	0	0	0	0	0	0	0	0	0	0	0	0	0	0	0	88.2353	88.2353	0	0	0	0
Lambadi	86	0	0	0	0	0	0	0	0	0	0	0	0	0	0	0	0	0	0	0	0	0	1.16279	1.16279	0	2.32558	1.16279	0	1.16279	2.32558	1.16279	1.16279	0	0	0	0	0	0	0	0	0	0	0	63.9535	39.5349	0	0	3.48837	10.4651
Lobana	65	0	0	0	0	0	0	0	0	0	0	0	0	0	1.53846	0	0	0	1.53846	0	0	0	0	0	0	0	0	0	0	0	0	0	0	0	0	0	0	0	0	0	0	0	0	56.9231	41.5385	0	0	1.53846	4.61538
Lodha	70	0	0	0	0	0	0	0	0	0	0	0	0	0	0	0	0	0	0	0	0	0	0	0	0	0	0	0	0	0	0	0	0	0	0	0	0	0	0	0	0	0	0	92.8571	60	0	0	32.8571	0
Maharashtra	4	0	0	0	0	0	0	0	0	0	0	0	0	0	0	0	0	0	0	0	0	0	0	0	0	0	0	0	0	0	0	0	0	0	0	0	0	0	0	0	0	0	0	0	0	0	0	0	0
Moor	50	0	0	0	0	0	0	0	0	0	0	0	0	0	4	0	0	0	4	0	0	0	4	4	0	2	0	0	2	0	0	0	0	0	0	0	0	0	0	0	0	0	0	58	42	0	0	0	10
Mukri	42	0	0	0	0	0	0	0	0	0	0	0	0	0	0	0	0	0	0	0	0	0	0	0	0	0	0	0	0	0	0	0	0	0	0	0	0	0	0	0	0	0	0	78.5714	14.2857	0	0	0	28.5714
Munda	6	0	0	0	0	0	0	0	0	0	0	0	0	0	0	0	0	0	0	0	0	0	0	0	0	0	0	0	0	0	0	0	0	0	0	0	0	0	0	0	0	0	0	83.3333	66.6667	0	0	0	16.6667
Muria	12	0	0	0	0	0	0	0	0	0	0	0	0	0	0	0	0	0	0	0	0	0	0	0	0	0	0	0	0	0	0	0	0	0	0	0	0	0	0	0	0	0	0	58.3333	50	0	0	0	8.33333
Naga	43	0	0	0	0	0	0	0	0	0	0	0	0	0	11.6279	0	0	4.65116	6.97674	0	0	0	0	0	0	0	0	0	0	0	0	0	0	0	0	0	0	0	0	0	0	0	0	74.4186	53.4884	0	0	0	0
Nicobarese	46	0	0	0	30.4348	0	0	0	0	0	0	0	30.4348	0	50	0	0	50	0	0	0	0	0	0	0	0	0	0	0	0	0	0	0	0	0	0	0	0	0	0	0	0	0	8.69565	8.69565	0	0	0	0
Nishi	52	19.2308	3.84615	15.3846	3.84615	0	0	3.84615	0	0	0	0	0	0	19.2308	0	1.92308	5.76923	1.92308	9.61538	0	0	0	0	0	0	0	0	0	0	0	0	0	0	0	0	0	0	0	0	0	0	0	55.7692	9.61538	0	0	0	0
Onge	62	0	0	0	0	0	0	0	0	0	0	0	0	0	0	0	0	0	0	0	0	0	0	0	0	0	0	0	0	0	0	0	0	0	0	0	0	0	0	0	0	0	0	100	100	0	0	0	0
Orissa	2	0	0	0	0	0	0	0	0	0	0	0	0	0	0	0	0	0	0	0	0	0	0	0	0	0	0	0	0	0	0	0	0	0	0	0	0	0	0	0	0	0	0	50	50	0	0	0	0
Paniya	17	0	0	0	0	0	0	0	0	0	0	0	0	0	0	0	0	0	0	0	0	0	0	0	0	0	0	0	0	0	0	0	0	0	0	0	0	0	0	0	0	0	0	47.0588	29.4118	0	0	0	17.6471
Pardhi	42	0	0	0	0	0	0	0	0	0	0	0	0	0	0	0	0	0	0	0	0	0	0	0	0	0	0	0	0	0	0	0	0	0	0	0	0	0	0	0	0	0	0	78.5714	78.5714	0	0	0	0
Parsi	55	0	0	0	0	0	0	0	0	0	0	0	0	0	0	0	0	0	0	0	0	0	3.63636	3.63636	0	0	0	0	0	0	0	0	0	0	0	0	0	0	0	0	0	0	0	65.4545	36.3636	0	0	0	5.45455
Punjab	150	0	0	0	0	0	0	0	0	0	0	0	0	0	2	0	0	0	2	0	0	0	7.33333	7.33333	0	1.33333	0.666667	0	0.666667	0.666667	3.33333	3.33333	0	0	0	0	0	0	0	0	0	0	0	36	23.3333	0	0	0	0.666667
Rajastan	1	0	0	0	0	0	0	0	0	0	0	0	0	0	0	0	0	0	0	0	0	0	0	0	0	0	0	0	0	0	0	0	0	0	0	0	0	0	0	0	0	0	0	0	0	0	0	0	0
Rajput	35	0	0	0	0	0	0	0	0	0	0	0	0	0	0	0	0	0	0	0	0	0	0	0	0	0	0	0	0	0	0	0	0	0	0	0	0	0	0	0	0	0	0	71.4286	51.4286	0	0	5.71429	0
Santal	14	0	0	0	0	0	0	0	0	0	0	0	0	0	0	0	0	0	0	0	0	0	0	0	0	0	0	0	0	0	0	0	0	0	0	0	0	0	0	0	0	0	0	57.1429	42.8571	0	0	7.14286	7.14286
Siddi	8	0	0	0	0	0	0	0	0	0	0	0	0	0	0	0	0	0	0	0	0	0	0	0	0	0	0	0	0	0	0	0	0	0	0	0	0	0	0	0	0	0	0	75	50	0	0	12.5	0
Sinhalese	82	0	0	0	0	0	0	0	0	0	0	0	0	0	0	0	0	0	0	0	0	0	1.21951	1.21951	0	4.87805	3.65854	0	1.21951	0	1.21951	1.21951	0	0	0	0	0	0	0	0	0	0	0	57.3171	46.3415	0	0	1.21951	4.87805
Soligas	14	0	0	0	0	0	0	0	0	0	0	0	0	0	0	0	0	0	0	0	0	0	0	0	0	0	0	0	0	0	0	0	0	0	0	0	0	0	0	0	0	0	0	50	42.8571	0	0	0	0
Tamil Nadu	51	1.96078	0	1.96078	5.88235	0	1.96078	3.92157	0	0	0	0	0	0	5.88235	0	0	5.88235	0	0	0	0	0	0	0	1.96078	1.96078	0	0	0	0	0	0	0	0	0	0	0	0	0	0	0	0	64.7059	43.1373	0	0	1.96078	5.88235
Tharu	38	0	0	0	0	0	0	0	0	0	0	0	0	0	0	0	0	0	0	0	0	0	0	0	0	0	0	0	0	2.63158	0	0	0	0	0	0	0	0	0	0	0	0	0	55.2632	23.6842	0	0	0	0
Thoti	39	0	0	0	0	0	0	0	0	0	0	0	0	0	0	0	0	0	0	0	0	0	0	0	0	0	0	0	0	0	10.2564	0	0	10.2564	0	0	0	0	0	0	0	0	0	87.1795	69.2308	0	0	0	17.9487
Tipperah	20	10	10	0	0	0	0	0	0	0	0	0	0	0	25	0	0	5	20	0	0	0	0	0	0	0	0	0	0	0	0	0	0	0	0	0	0	0	0	0	0	0	0	40	30	0	0	0	0
Uttar Pradesh	73	1.36986	0	1.36986	0	0	0	0	0	0	0	0	0	0	2.73973	0	0	0	2.73973	0	0	0	4.10959	4.10959	0	1.36986	1.36986	0	0	2.73973	0	0	0	0	0	0	0	0	0	1.36986	0	0	1.36986	43.8356	32.8767	0	0	1.36986	1.36986
Uttar Pradesh Brahmin	25	0	0	0	0	0	0	0	0	0	0	0	0	0	4	0	0	0	0	4	0	0	0	0	0	0	0	0	0	0	0	0	0	0	0	0	0	0	0	0	0	0	0	76	56	0	0	4	0
Yerava	53	0	0	0	0	0	0	0	0	0	0	0	0	0	0	0	0	0	0	0	0	0	0	0	0	0	0	0	0	0	0	0	0	0	0	0	0	0	0	0	0	0	0	90.566	73.5849	0	0	0	16.9811
Pakistan
Karachi	100	0	0	0	0	0	0	0	0	0	0	0	0	0	0	0	0	0	0	0	0	0	12	12	0	3	3	0	0	0	1	0	1	0	0	0	0	0	0	1	0	1	0	49	32	0	1	2	2
Pakistan	9	0	0	0	0	0	0	0	0	0	0	0	0	0	0	0	0	0	0	0	0	0	11.1111	11.1111	0	11.1111	11.1111	0	0	0	0	0	0	0	0	0	0	0	0	0	0	0	0	44.4444	33.3333	0	0	0	0
Pushtoons	36	0	0	0	0	0	0	0	0	0	0	0	0	0	0	0	0	0	0	0	0	0	8.33333	8.33333	0	2.77778	2.77778	0	0	2.77778	8.33333	0	2.77778	5.55556	0	0	0	0	0	0	0	0	0	33.3333	16.6667	0	0	2.77778	0
	145
[truncated: 96 more columns]
