# Supplementary material for: Most of the extant mtDNA boundaries in South and Southwest Asia were likely shaped during the initial settlement of Eurasia by anatomically modern humans
Source: BMC Genet. 2004 Aug 31;5:26. doi: 10.1186/1471-2156-5-26 (PMC516768; doi:10.1186/1471-2156-5-26)
Supplement: Additional File 1 — Table 6. Excel spreadsheet. The list of studied populations. List and details of the populations whose mtDNA were used in the study. This includes both newly obtained datasets and previously published datasets [file 1471-2156-5-26-S1.xls]

## Sheet: populations
	State / Province	social status	language group	Population	code	n	n	Reference	total population
Bangladesh
		Caste	Indo-European	Bangladesh	Ban	29	#REF!	Cordaux et al. 2003
		Caste	Indo-European	Bangladesh	Ban	1		Kivisild et al. 1999
China
	Taiwan	Tribe	Austronesian	Ami	Ami	7	#REF!	Melton et al. 1998
	Taiwan	Tribe	Austronesian	Atayal	Ata	7	#REF!	Melton et al. 1998
	Yunnan	Tribe	Tibeto-Burman	Bai	Ba	31	#REF!	Yao et al. 2002a
	Taiwan	Tribe	Austronesian	Bunun	Bu	7	#REF!	Melton et al. 1998
	Yunnan	Tribe	Daic	Dai	Dai	38	#REF!	Yao et al. 2002a
	Guangdong		Sinitic	Han	Ha	69	#REF!	Kivisild et al. 2002
	Guangdong		Sinitic	Han	Ha	30	#REF!	Yao et al. 2002b
	Liaoning		Sinitic	Han	Ha	51	#REF!	Yao et al. 2002b
	Qingdao		Sinitic	Han	Ha	50	#REF!	Yao et al. 2002b
	Wuhan		Sinitic	Han	Ha	42	#REF!	Yao et al. 2002b
	Xinjiang		Sinitic	Han	Ha	47	#REF!	Yao et al. 2002b
	Yunnan		Sinitic	Han	Ha	43	#REF!	Yao et al. 2002b
	Xinjiang		Altaic	Kazakh	Kaz	30	#REF!	Yao et al. 2002a
	Yunnan	Tribe	Tibeto-Burman	Lisu	Lis	37	#REF!	Yao et al. 2002a
	Qinghai		Altaic	Mongol	Mo	15	#REF!	Yao et al. 2002a
	Yunnan	Tribe	Tibeto-Burman	Nu	Nu	30	#REF!	Yao et al. 2002a
	Taiwan	Tribe	Austronesian	Paiwan	Pa	7	#REF!	Melton et al. 1998
	Yunnan	Tribe	Tibeto-Burman	Sali	Sa	30	#REF!	Yao et al. 2002a
	Guangxi	Tribe	Daic	Zhuang	Zhu	83	#REF!	Yao et al. 2002a
	Taiwan		Sinitic	Taiwanese	Taw	66	#REF!	Horai et al. 1996
	Tibet		Tibeto-Burman	Tibetans	Tib	41	#REF!	Yao et al. 2002a
	Qinghai	Tribe	Altaic	Tu	Tu	35	#REF!	Yao et al. 2002a
	Qinghai		Sinitic	Han	Ha	78		Yao et al. 2002a
	Xinjiang		Altaic	Uighurs	Uig	45	#REF!	Yao et al. 2002a
	Total					919
India
	Assam	Tribe	Tibeto-Burman	Adi	Adi	45	#REF!	Cordaux et al. 2003
	Andhra Pradesh	Tribe	Indo-European	Andh	And	40	#REF!	Cordaux et al. 2003
	Andhra Pradesh	Caste	Dravidic	Andhra Pradesh	AP	243	#REF!	Bamshad et al. 1998
	Andhra Pradesh	Caste	Dravidic	Andhra Pradesh	Ind(AP)	1	#REF!	Kivisild et al. 1999
	Andhra Pradesh	Caste	Dravidic	Andhra Pradesh	AP	9	#REF!	Quintana-Murci et al. 1999	These samples were not used for frequency calculations as the original study only included samples from haplogroup M
	Tripura	Tribe	Tibeto-Burman	Apatani	Apa	21	#REF!	Cordaux et al. 2003
	Assam	Tribe	Tibeto-Burman	Apatani	Apa	5	#REF!	Cordaux et al. 2003
	Arunachal Pradesh	Tribe	Tibeto-Burman	Apatani	Apa	26	#REF!	Cordaux et al. 2003
	Andhra Pradesh	Caste	Dravidic	Bangladesh	Ban	1	#REF!	Kivisild et al. 1999
	West Bengal	Caste	Indo-European	Bengal	Ben	1	#REF!	Kivisild et al. 1999
	West Bengal	Caste	Indo-European	Bengal	Ben	50	#REF!	this study
	Uttar Pradesh	Tribe	Indo-European	Bhoksa	Bho	18	#REF!	Kivisild et al. 1999
	Uttar Pradesh	Tribe	Indo-European	Bhoksa	Bho	5	#REF!	this study
	Bihar	Caste	Indo-European	Bihar	Bih	2	#REF!	Kivisild et al. 1999
	Andhra Pradesh	Tribe	Dravidic	Chenchu	Che	94	#REF!	Kivisild et al. 2003
	Kerala	Caste	Dravidic	Cochin	Co	55	#REF!	this study
	Kerala	Caste	Dravidic	Cochin Jews	CoJ	45	#REF!	this study
	Delhi	Caste	Indo-European	Delhi	Del	10	#REF!	Quintana-Murci et al. 1999	These samples were not used for frequency calculations as the original study only included samples from haplogroup M
	Andaman	Tribe	Andamanese	Great Andamanese	GA	20	#REF!	Thangaraj et al. 2003
	Gujarat	Caste	Indo-European	Gujarat	Guj	4	#REF!	Kivisild et al. 1999
	Gujarat	Caste	Indo-European	Gujarat	Guj	53	#REF!	this study
	Karnataka	Caste	Dravidic	Havik	Hav	47	#REF!	Mountain et al. 1995
	Tamil Nadu	Tribe	Dravidic	Irula	Iru	14	#REF!	Roychoudhury et al. 2001
	Andaman	Tribe	Andamanese	Jarawa	Jar	4	#REF!	Thangaraj et al. 2003
	Kerala	Tribe	Dravidic	Kadar	Kad	7	#REF!	Mountain et al. 1995
	Himachal	Tribe	Tibeto-Burman	Kanet	Kan	37	#REF!	this study
	Kashmir	Caste	Indo-European	Kashmir	Ksh	19	#REF!	Kivisild et al. 1999
	Kerala	Tribe	Dravidic	Kattunaiken	Kat	16	#REF!	Cordaux et al. 2003
	Maharashtra	Caste	Indo-European	Konkanastha Brahmin	Kon	58	#REF!	this study
	Karnataka	Tribe	Dravidic	Koragas	Kor	53	#REF!	Cordaux et al. 2003
	Tamil Nadu	Tribe	Dravidic	Kota	Kot	25	#REF!	Roychoudhury et al. 2001
	Andhra Pradesh	Tribe	Dravidic	Koya	Koy	81	#REF!	Kivisild et al. 2003
	West Bengal	Caste	Indo-European	Kurmi	Kur	55	#REF!	this study
	Kerala	Tribe	Dravidic	Kuruchian	Ku	46	#REF!	Cordaux et al. 2003
	Kerala	Tribe	Dravidic	Kuruman Mullu	Kr	44	#REF!	Cordaux et al. 2003
	Tamil Nadu	Tribe	Dravidic	Kurumba	KrM	10	#REF!	Roychoudhury et al. 2001
	Tamil Nadu	Tribe	Dravidic	Kurumba Betta	KrB	19	#REF!	Cordaux et al. 2003
	Karnataka	Tribe	Dravidic	Kurumba Jenu	KrJ	6	#REF!	Cordaux et al. 2003
	Tamil Nadu	Tribe	Dravidic	Kurumba Mullu	KrM	17	#REF!	Cordaux et al. 2003
	Andhra Pradesh	Tribe	Indo-European	Lambadi	Lam	86	#REF!	Kivisild et al. 1999
	Punjab	Tribe	Indo-European	Lobana	Lob	65	#REF!	Kivisild et al. 1999
	West Bengal	Tribe	Austro-Asiatic	Lodha	Lod	14	#REF!	Roychoudhury et al. 2001
	West Bengal	Tribe	Austro-Asiatic	Lodha	Lod	56	#REF!	this study
	Maharashtra	Caste	Indo-European	Maharashtra	Mah	4	#REF!	Kivisild et al. 1999
	Sri Lanka	Caste	Dravidic	Moor	Mo	50	#REF!	this study
	Karnataka	Caste	Dravidic	Mukri	Muk	42	#REF!	Mountain et al. 1995
	West Bengal	Tribe	Austro-Asiatic	Munda	Mun	6	#REF!	Roychoudhury et al. 2001
	Madhya Pradesh	Tribe	Dravidic	Muria	Mur	12	#REF!	Roychoudhury et al. 2001
	Nagaland	Tribe	Tibeto-Burman	Naga	Nag	43	#REF!	Cordaux et al. 2003
	Nicobar	Tribe	Austro-Asiatic	Nicobarese	Nic	33	#REF!	Prasad et al. 2001
	Nicobar	Tribe	Austro-Asiatic	Nicobarese	Nic	13	#REF!	Thangaraj et al. 2003
	Assam	Tribe	Tibeto-Burman	Nishi	Nis	8	#REF!	Cordaux et al. 2003
	Tripura	Tribe	Tibeto-Burman	Nishi	Nis	44	#REF!	Cordaux et al. 2003
	Andaman	Tribe	Andamanese	Onge	Ong	62	#REF!	Thangaraj et al. 2003
	Orissa	Caste	Indo-European	Orissa	Ong	2	#REF!	Kivisild et al. 1999
	Kerala	Tribe	Dravidic	Paniya	Pan	17	#REF!	Cordaux et al. 2003
	Andhra Pradesh	Tribe	Indo-European	Pardhi	Pad	42	#REF!	Cordaux et al. 2003
	Maharashtra	Caste	Indo-European	Parsi	Par	55	#REF!	this study
	Punjab	Caste	Indo-European	Punjab	Pu	40	#REF!	Cordaux et al. 2003
	Punjab	Caste	Indo-European	Punjab	Pun	1	#REF!	Kivisild et al. 1999
	Punjab	Caste	Indo-European	Punjab	Pun	8	#REF!	Quintana-Murci et al. 1999	These samples were not used for frequency calculations as the original study only included samples from haplogroup M
	Punjab	Caste	Indo-European	Punjab	Pun	109	#REF!	this study
	Rajastan	Caste	Indo-European	Rajastan	Raj	1	#REF!	Kivisild et al. 1999
	Rajastan	Caste	Indo-European	Rajput	Raj	35	#REF!	this study
	West Bengal	Tribe	Austro-Asiatic	Santal	San	14	#REF!	Roychoudhury et al. 2001
	Andhra Pradesh		Indo-European / Dravidic	Siddi	Sid	8	#REF!	Thangaraj et al. 1999
	sri lanka	Caste	Indo-European	Sinhalese	Sin	82	#REF!	this study
	Tamil Nadu	Tribe	Dravidic	Soligas	Sol	14	#REF!	Cordaux et al. 2003
	Tamil Nadu	Caste	Dravidic	Tamil	Tam	2	#REF!	Kivisild et al. 1999
	Tamil Nadu	Caste	Dravidic	Tamil Nadu	TN	49	#REF!	Cordaux et al. 2003
	Uttar Pradesh	Tribe	Indo-European	Tharu	Tha	12	#REF!	Kivisild et al. 1999
	Uttar Pradesh	Tribe	Indo-European	Tharu	Tha	26	#REF!	this study
	Andhra Pradesh	Tribe	NA	Thoti	Tho	39	#REF!	Cordaux et al. 2003
	Tripura	Tribe	Tibeto-Burman	Tipperah	Tip	20	#REF!	Roychoudhury et al. 2001
	Uttar Pradesh	Caste	Indo-European	Uttar Pradesh	UP	73	#REF!	Kivisild et al. 1999
	Uttar Pradesh	Caste	Indo-European	Uttar Pradesh Brahmin	Upb	25	#REF!	this study
	Karnataka	Tribe	Dravidic	Yerava	Yer	53	#REF!	Cordaux et al. 2003
	Total					2571
Iran
	northwest		Indo-European	Iranian	IR	226
	southwest		Indo-European	Iranian	IR	138
	northeast		Indo-European	Iranian	IR	30
	southeast		Indo-European	Iranian	IR	6
	central		Indo-European	Iranian	IR	36
						436	#REF!	this study
Pakistan
			Indo-European	Karachi	Kar	100	#REF!	Quintana-Murci et al. 2004
			Indo-European	Pakistan	Pak	9	#REF!	Kivisild et al. 1999
			Indo-European	Pushtoons	Pus	36	#REF!	Cordaux et al. 2003
	Total					145
Thailand
	Chiang Rai	Tribe	Tibeto-Burman	Akha	Akh	91	#REF!	Oota et al. 2001
	Chanthaburi	Tribe	Austro-Asiatic	Chong	Cho	25	#REF!	Fucharoen et al. 2001
	Chiang Mai	Tribe	Tibeto-Burman	Lahu	Lah	39	#REF!	Oota et al. 2001
	Suphan Buri	Tribe	Daic	Lao Song	LS	25	#REF!	Fucharoen et al. 2001
	Mae Hong Son	Tribe	Tibeto-Burman	Lisu	Lis	41	#REF!	Oota et al. 2001
	Chiang Rai	Tribe	Tibeto-Burman	Lisu	Lis	33	#REF!	Oota et al. 2001
	Chiang Mai	Tribe	Tibeto-Burman	Lisu	Lis	21	#REF!	Oota et al. 2001
	Mae Hong Son	Tribe	Tibeto-Burman	Lisu	Lis	12	#REF!	Fucharoen et al. 2001
	Chiang Rai	Tribe	Tibeto-Burman	Lisu	Lis	9	#REF!	Fucharoen et al. 2001
	Chiang Mai	Tribe	Tibeto-Burman	Lisu	Lis	4	#REF!	Fucharoen et al. 2001
	Chiang Mai	Tribe	Tibeto-Burman	Mussur	Mus	21	#REF!	Fucharoen et al. 2001
	Nakhon Pathom	Tribe	Daic	Phuthai	Phu	25	#REF!	Fucharoen et al. 2001
	Mae Hong Son	Tribe	Tibeto-Burman	Red Karen	RKr	39	#REF!	Oota et al. 2001
	Trang	Tribe	Austro-Asiatic	Sakai	Sak	20	#REF!	Fucharoen et al. 2001
	Chiang Mai		Daic	Thai	Tha	30	#REF!	Fucharoen et al. 2001
	Khon Kaen		Daic	Thai	Tha	44	#REF!	Fucharoen et al. 2001
	Northern Thailand		Daic	Thai	Tha	33	#REF!	Yao et al. 2002a
	Mae Hong Son	Tribe	Tibeto-Burman	White Karen	WKr	40	#REF!	Oota et al. 2001
	Total					552	#REF!
	Grand Total					4652

## Sheet: N by references
India				Pakistan
	Bamshad et al. 1998	244			Quintana-Murci 2004	100
	Cordaux et al. 2003	687			Kivisild et al. 1999	9
	Kivisild et al. 1999	289			Cordaux et al. 2003	36
	Kivisild et al. 2003	175				212
	Mountain et al. 1995	96		Thailand
	Prasad et al. 2001	33			Fucharoen et al. 2001	215
	Quintana-Murci et al. 1999	27			Oota et al. 2001	304
	Roychoudhury et al. 2001	115			Yao et al. 2002a	33
	Thangaraj et al. 1999	8				552
	Thangaraj et al. 2003	99
		2573		Bangladesh
					Cordaux et al. 2003	29
China					Kivisild et al. 1999	1
	Horai et al. 1996	66
	Kivisild et al. 2002	69
	Melton et al. 1998	28
	Torroni et al. 1994	54
	Yao et al. 2002a	415
	Yao et al. 2002b	263
		895

## Sheet: this study
	Table 1. The studied Indian and Iranian populations
	INDIA
	State / Region	social status	language group	Population	n	N
	West Bengal	Caste	Indo-European	mixed caste people	50	80 Million
	Uttar Pradesh	Tribe	Indo-European	Bhoksa	5	32000
	Kerala	Caste	Dravidic	mixed caste people from Cochin	55	600000
	Kerala	-	Dravidic	Cochin Jews	45	5000(in Israel)
	Gujarat	Caste	Indo-European	mixed caste people	53	50 Million
	Himachal	Tribe	Tibeto-Burman	Kanet	37	33000
	Maharashtra	Caste	Indo-European	Konkanastha Brahmin	58	N/A
	West Bengal	Caste	Indo-European	Kurmi	55	N/A
	West Bengal	Tribe	Austro-Asiatic	Lodha	56	59000
	Sri Lanka	Caste	Dravidic	Moor	50	3,4 Million
	Maharashtra	-	Indo-European	Parsi	55	76000
	Punjab	Caste	Indo-European	mixed caste people	109	24 Million
	Rajastan	Caste	Indo-European	Rajput	35	ca. 5 Million	(in Rajastan)
	Sri Lanka	Caste	Indo-European	Sinhalese	82	14,6 Million
	Uttar Pradesh	Tribe	Indo-European	Tharu	26	96000	(in India)
	Uttar Pradesh	Caste	Indo-European	Uttar Pradesh Brahmin	25	ca. 2,5 Million
	total				796
	IRAN
	northwest		Indo-European	Iran	226
	southwest		Indo-European	Iran	138
	northeast		Indo-European	Iran	30
	southeast		Indo-European	Iran	6
	central		Indo-European	Iran	36
	total				436	ca. 68 Million
