# Supplementary material for: Most of the extant mtDNA boundaries in South and Southwest Asia were likely shaped during the initial settlement of Eurasia by anatomically modern humans
Source: BMC Genet. 2004 Aug 31;5:26. doi: 10.1186/1471-2156-5-26 (PMC516768; doi:10.1186/1471-2156-5-26)
Supplement: Additional File 9 — Table 13. Excel spreadsheet. Frequencies of mtDNA haplogroups amongst different linguistic groupings of Indian populations. [file 1471-2156-5-26-S9.xls]

## Sheet: composite HG
N			E-Eurasian	W-Eurasian	Indian	African	Recent W-Eurasian	W; U7; R2	M*; R*
	n
Indo-European	963	992	39	192	294	1	131	66	466
Dravidic	1063	1145	32	94	394	0	83	13	625
Tibeto-Burman	249	253	153	8	22	0	3	5	70
Austro-Asiatic	136	150	42	1	47	0	0	1	60
Andamanese	86	86	2	0	0	0	0	0	84
NA	39	39	0	4	8	0	4	0	27
Indo-European/Dravidic	8	8	0	1	2	0	0	1	5
Indo-Europeannorthern	594		30	131	192	1	85	51	266
Indo-Europeansouthern	369		9	61	117	0	46	15	200
%
	n
Indo-European	963		4.04984	19.9377	30.5296	0.103842	13.6033	6.85358	48.3904
Dravidic	1063		3.01035	8.8429	37.0649	0	7.80809	1.22295	58.7959
Tibeto-Burman	249		61.4458	3.21285	8.83534	0	1.20482	2.00803	28.1124
Austro-Asiatic	136		30.8824	0.735294	34.5588	0	0	0.735294	44.1176
Andamanese	86		2.32558	0	0	0	0	0	97.6744
NA	39		0	10.2564	20.5128	0	10.2564	0	69.2308
Indo-European/Dravidic	8		0	12.5	25	0	0	12.5	62.5
Indo-Europeannorthern	594		5.05051	22.0539	32.3232	0.16835	14.3098	8.58586	44.7811
Indo-Europeansouthern	369		2.43902	16.5312	31.7073	0	12.4661	4.06504	54.2005

## Sheet: HG freq  Caste and Tribal pop. 
N		liidetud			liidetud										liidetud								liidetud			liidetud					liidetud									liidetud				liidetud					liidetud
		A*	A	A4	B*	B	B4	B4a	B4a1	B4b	B4c	B5	B5a	B5b	F*	F	F1	F1a	F1b	F1c	F2	F2a	H*	H	H5	HV*	HV	HV1	HV3	I	J*	J	J1	J1a	J1b	J1c	J2	J2a	J2b	L*	L1a	L2a	L3	M*	M	M1	M10	M18	M2*
	n
Lnguage group	n
Indo-European	963	1	0	1	2	0	2	0	0	0	0	0	0	0	14	0	0	0	13	1	0	0	28	28	0	14	11	0	3	7	10	10	0	0	0	0	0	0	0	1	0	0	1	554	391	0	0	11	37
Dravidic	1063	1	0	1	5	0	1	2	0	0	0	0	2	0	5	0	0	3	2	0	0	0	7	7	0	6	1	0	5	0	1	1	0	0	0	0	0	0	0	0	0	0	0	744	530	0	0	15	115
Tibeto-Burman	249	31	10	21	5	0	0	4	0	0	0	0	0	1	39	2	1	7	17	11	0	1	1	1	0	0	0	0	0	1	0	0	0	0	0	0	0	0	0	0	0	0	0	149	68	0	1	3	0
Austro-Asiatic	136	0	0	0	14	0	0	0	0	0	0	0	14	0	23	0	0	23	0	0	0	0	0	0	0	0	0	0	0	0	0	0	0	0	0	0	0	0	0	0	0	0	0	82	56	0	0	24	2
Andamanese	86	0	0	0	0	0	0	0	0	0	0	0	0	0	0	0	0	0	0	0	0	0	0	0	0	0	0	0	0	0	0	0	0	0	0	0	0	0	0	0	0	0	0	84	84	0	0	0	0
NA	39	0	0	0	0	0	0	0	0	0	0	0	0	0	0	0	0	0	0	0	0	0	0	0	0	0	0	0	0	0	4	0	0	4	0	0	0	0	0	0	0	0	0	34	27	0	0	0	7
Indo-European/Dravidic	8	0	0	0	0	0	0	0	0	0	0	0	0	0	0	0	0	0	0	0	0	0	0	0	0	0	0	0	0	0	0	0	0	0	0	0	0	0	0	0	0	0	0	6	4	0	0	1	0
%
		A*	A	A4	B*	B	B4	B4a	B4a1	B4b	B4c	B5	B5a	B5b	F*	F	F1a	F1b	F1b1	F1c	F2	F2a	H*	H	H5	HV*	HV	HV1	HV3	I	J*	J	J1	J1a	J1b	J1c	J2	J2a	J2b	L*	L1a	L2a	L3	M*	M	M1	M10	M18	M2*
Language group	n
Indo-European	963	0.103842	0	0.103842	0.207684	0	0.207684	0	0	0	0	0	0	0	1.45379	0	0	0	1.34995	0.103842	0	0	2.90758	2.90758	0	1.45379	1.14226	0	0.311526	0.726895	1.03842	1.03842	0	0	0	0	0	0	0	0.103842	0	0	0.103842	57.5286	40.6023	0	0	1.14226	3.84216
Dravidic	1063	0.0940734	0	0.0940734	0.470367	0	0.0940734	0.188147	0	0	0	0	0.188147	0	0.470367	0	0	0.28222	0.188147	0	0	0	0.658514	0.658514	0	0.56444	0.0940734	0	0.470367	0	0.0940734	0.0940734	0	0	0	0	0	0	0	0	0	0	0	69.9906	49.8589	0	0	1.4111	10.8184
Tibeto-Burman	249	12.4498	4.01606	8.43373	2.00803	0	0	1.60643	0	0	0	0	0	0.401606	15.6627	0.803213	0.401606	2.81124	6.82731	4.41767	0	0.401606	0.401606	0.401606	0	0	0	0	0	0.401606	0	0	0	0	0	0	0	0	0	0	0	0	0	59.8394	27.3092	0	0.401606	1.20482	0
Austro-Asiatic	136	0	0	0	10.2941	0	0	0	0	0	0	0	10.2941	0	16.9118	0	0	16.9118	0	0	0	0	0	0	0	0	0	0	0	0	0	0	0	0	0	0	0	0	0	0	0	0	0	60.2941	41.1765	0	0	17.6471	1.47059
Andamanese	86	0	0	0	0	0	0	0	0	0	0	0	0	0	0	0	0	0	0	0	0	0	0	0	0	0	0	0	0	0	0	0	0	0	0	0	0	0	0	0	0	0	0	97.6744	97.6744	0	0	0	0
NA	39	0	0	0	0	0	0	0	0	0	0	0	0	0	0	0	0	0	0	0	0	0	0	0	0	0	0	0	0	0	10.2564	0	0	10.2564	0	0	0	0	0	0	0	0	0	87.1795	69.2308	0	0	0	17.9487
Indo-European/Dravidic	8	0	0	0	0	0	0	0	0	0	0	0	0	0	0	0	0	0	0	0	0	0	0	0	0	0	0	0	0	0	0	0	0	0	0	0	0	0	0	0	0	0	0	15.3846	10.2564	0	0	2.5641	0
Indo-Europeannorthern	594	1	0	1	0	0	0	0	0	0	0	0	0	0	14	0	0	0	13	1	0	0	20	20	0	8	7	0	1	4	7	7	0	0	0	0	0	0	0	1	0	0	1	311	219	0	0	7	21
Indo-Europeansouthern	369	0	0	0	2	0	2	0	0	0	0	0	0	0	0	0	0	0	0	0	0	0	8	8	0	6	4	0	2	3	3	3	0	0	0	0	0	0	0	0	0	0	0	243	172	0	0	4	31
Indo-Europeannorthern	594	0.16835	0	0.16835	0	0	0	0	0	0	0	0	0	0	2.3569	0	0	0	2.18855	0.16835	0	0	3.367	3.367	0	1.3468	1.17845	0	0.16835	0.673401	1.17845	1.17845	0	0	0	0	0	0	0	0.16835	0	0	0.16835	52.3569	36.8687	0	0	1.17845	3.53535
Indo-Europeansouthern	369	0	0	0	0.542005	0	0.542005	0	0	0	0	0	0	0	0	0	0	0	0	0	0	0	2.16802	2.16802	0	1.62602	1.08401	0	0.542005	0.813008	0.813008	0.813008	0	0	0	0	0	0	0	0	0	0	0	65.8537	46.6125	0	0	1.08401	8.40108
[truncated: 96 more columns]
